# Supplementary material for: Adaptive regulation of miRNAs/milRNAs in tissue-specific interaction between apple and Valsa mali
Source: Hortic Res. 2024 Apr 2;11(5):uhae094. doi: 10.1093/hr/uhae094 (PMC11116833; doi:10.1093/hr/uhae094)
Supplement: Web_Material_uhae094 [file web_material_uhae094.zip]

Archive with 15 entries (15 files):
- Figure S1.pdf
- Figure S2.pdf
- Figure S3.pdf
- Figure S4.pdf
- Figure S5.pdf
- Figure S6.pdf
- Figure S7.pdf
- Figure S8.pdf
- Figure S9.pdf
- Figure S10.pdf
- Figure S11.pdf
- Figure S12.pdf
- Figure S13.pdf
- supplementary figure revise3.docx
- supplementary table revise3.xlsx
