# Supplementary material for: Adaptive regulation of miRNAs/milRNAs in tissue-specific interaction between apple and Valsa mali
Source: Hortic Res. 2024 Apr 2;11(5):uhae094. doi: 10.1093/hr/uhae094 (PMC11116833; doi:10.1093/hr/uhae094)
Supplement: Web_Material_uhae094 [file web_material_uhae094.zip › supplementary table revise3.xlsx]

## Sheet: S1
						Table S1 Results of small RNAs sequencing
	IBVm-1		IBVm-2		IBVm-3		ILVm-1		ILVm-2		ILVm-3		IBMd-1		IBMd-2		IBMd-3		ILMd-1		ILMd-2		ILMd-3		BMd-1		BMd-2		BMd-3		LMd-1		LMd-2		LMd-3		MVm-1		MVm-2		MVm-3
	Number	% of total	Number	% of total	Number	% of total	Number	% of total	Number	% of total	Number	% of total	Number	% of total	Number	% of total	Number	% of total	Number	% of total	Number	% of total	Number	% of total	Number	% of total	Number	% of total	Number	% of total	Number	% of total	Number	% of total	Number	% of total	Number	% of total	Number	% of total	Number	% of total
Raw reads	10380738	100	10372298	100	17985722	100	12025788	100	9691101	100	10827110	100	10380738	100	10372298	100	17985722	100	12025788	100	9691101	100	10827110	100	4804713	100	5527076	100	6438035	100	5940697	100	6134388	100	5541087	100	6564537	100	9121063	100	7831913	100
QC & Length filter	1092032	10.5	2992995	28.9	1342449	7.5	2021305	16.8	2081312	21.5	1545394	14.3	1092032	10.5	2992995	28.9	1342449	7.5	2021305	16.8	2081312	21.5	1545394	14.3	283759	5.9	406921	7.4	557193	8.7	696150	11.7	711796	11.6	613606	11.1	2194999	33.4	1118112	12.3	672099	8.6
Rfam	62670	0.6	75368	0.7	110065	0.6	91921	0.7	81307	0.8	114473	1.1	62670	0.6	75368	0.7	110065	0.6	91921	0.7	81307	0.8	114473	1.1	18289	0.4	30201	0.5	28515	0.4	73809	1.2	76649	1.2	58251	1.1	128207	2	249786	2.7	171853	2.2
Repbase	536873	5	718941	6.9	1184934	6.6	608897	5.1	563695	5.8	823606	7.6	536873	5	718941	6.9	1184934	6.6	608897	5.1	563695	5.8	823606	7.6	251300	5.2	319647	5.8	349896	5.4	433450	7.3	421096	6.8	332423	6	76384	1.2	151905	1.7	213371	2.7
Kown miRNA	5449465	52.5	4160348	40.1	9137860	50.8	5278718	40	4074787	42	5353128	49.4	2522941	24.3	1838822	17.7	2963901	16.5	1260967	10.5	968850	10	1360337	12.6	203996	4.2	166032	3	175638	2.7	209337	3.5	226601	3.7	226611	4.1	2736823	41.7	5615188	61.6	5039545	64.3
Clean reads	3239698	31.4	2424646	23.4	6210414	34.5	4024947	33.4	2890000	29.9	2990509	27.6	6166222	59.6	4746172	45.8	12384373	68.8	8042698	66.9	5995937	61.9	6983300	64.4	4047369	84.3	4604275	83.3	5326793	82.8	4527951	76.3	4698246	76.7	4310196	77.7	1428124	21.7	1986072	21.7	1735045	22.2

## Sheet: S2
Table S2 Novel and known Md-miRNA/Vm-milRNAs identified in this study
Part1 Novel Md-miRNA
Md-miRNA name	Mature Sequence (5'-3')	Precursor Sequence (5'-3')
Md-miRN1	AUUAUGUGAUGUGUCGUCAGUAGG	CUCCAUCUGUGUCACGUUGAUAAUACAGAUUGGAUAAUGCUGGGAGACUAGUUUGUCAAAUCAAAUUUGUAAAUUAUGUGAUGUGUCGUCAGUAGGAA
Md-miRN2	ACCCGUCCGUCAUAACCGUUGUCC	GGGUAUGGUUAACCGUUUAUAAACGGUUAUGGGUAUGGGUAUAACCGUUUAGACAAUUACCCAAUGGGUAAACUUGUUAGAUAAAUAACCGCGGUUACCCGUCCGUCAUAACCGUUGUCCAUCCCU
Md-miRN3	AAAACGAGCUCUCUGGCCAGCCCU	GGCUAAAACGAGCUCUCUGGCCAGCCCUCGGUUAGAAAUGGCCUAAGGAUUCUUUUUUGUA
Md-miRN4	AACAUCAGUGUGGACGUAGCCCUA	AAAUGGCAAGGGCUACAUCCACAGAGAGCUCCCUUACCAAUCUAUUGUAAUCCAUACAUUUAUCCAGUAAAAUGGAAUCAACAUCAGUGUGGACGUAGCCCUAACAUUG
Md-miRN5	AGUGGUGUACCAUACGUGUUUCCG	GGAGAGAUUUUUCAGUGUGAUCAGCACACGAGGUGGUACACCACGUGUCACUAUACAAAUGAUGGGAUAUGUGUGUUAAAAAGUUAAUAACUUAAAAAAUAAAAAAAUUUACAACUUACAUAAAAACAAGUGGUGUACCAUACGUGUUUCCGUCACAAUGAAAAAUUCUCA
Md-miRN6	AACGUGUUAACUUGGUUCCUGAGA	AUUCUUCUCAUGGAAUAGUUGAUAAAGACAAUUAUAUUUCGGCUUUUUAGCUAAAAUGGUCUUGAGAUUGACAUAACGUGUUAACUUGGUUCCUGAGAUUUGAAA
Md-miRN7	AGAUGAGUUGGUCAGGAGAAUCCU	GAGGAUCCUCUCCUGAGCUCUGGAUGGGAUCCUCCUGAUCGGCUCAUCUGGACCGUUCAAAUUUAAUCCAACGGCUUUAAACAAUAAGCUUUCUAAAAGUUAUAAUAAUUGCAACCGUUGGAUUAAAUUUAAACGGUCCAGAUGAGUUGGUCAGGAGAAUCCUCAUCCUAAGCUUAGAAGAGGAUCCU
Md-miRN8	AACUGACCGCACGAUGUAAUAUGA	AAAUUUAUAAUUUGUGUUCGUUCAUAGUAAAUCAUGUGGUCAGAUAUUAAUUUUAAAUUUUUUUAUUUAAAAUUGAAUACAAAUAAUAUCUGAAGAAAACUGACCGCACGAUGUAAUAUGAACAAACACAAUUUAUGAAUUC
Md-miRN9	AACGUGUGUAUUUCCUAUUGGUGA	CAAAUUUUUUAAACCAAAUGAUGUUUGACCAAUAAGAAAAAAGCAUGUUUAGUCAACACUUAGUUAAUAAUCCAAUCAUCUACAAACACAUCAUUUGGUUUGCAAAUUCGGUUUAAAAAAUUUGAUCUCCCUAGCAUUUCCUUGAUUAACGUGUGUAUUUCCUAUUGGUGACACAUCAUUUGAUUUGCAAUUUA
Md-miRN10	UUGAUCAUGAGCCUUUGAUGG	GGAAGAGGAUCUGGUCCGGAUCUCUCCCAUCAAAGGCCCAGGAUCAAGUGAUCCAGGCCGUUGAAAUUUGAUCCAACGGCUACAAUUAUAAUAAUUUUUAGAGAUGCCCUCUGUUUGUUGGUGUUAGAUCAAAUUUCAACGGCCCAGAUCACUUGAUCAUGAGCCUUUGAUGGGAAAGAUCCGGAUCAGAUCCUCUUC
Md-miRN11	AGCAUGCGUUUGACACCUAUUGGA	AGCUUAUUGGGCGUCGAAAGUAUAAAGUUUUUCUAUUUGGAGUGCAUUAAGACUAUUUUCGGCAUUAAUAAAAACAAACUAGCAUGCGUUUGACACCUAUUGGAACUUAAGCA
Md-miRN12	AAGAGCUCUGGGACACUUAAUAGA	GGGUCGAAUUUGAUUAAGAAACGAUUGAGUGACGAAGCUUCGAAAAUUGCUCAAACUUUCGACCAAGAGCUCUGGGACACUUAAUAGAGUUUUUAAUGGAAUGACCA
Md-miRN13	AACCGUGACCACACAACAGGAGGG	GAUUCUCUGCCCUCCCACUUUCAGUGUCCUUCCGUACCCUUCUGUUUUGUGUAGUUACGGUUAAGCUAUGUUAACAUUUUAUAUUAUUUUUUAUAAAGAUAAUAAGACAAAAAAAGAAUAGUAAUAUAAAAUAUUGACGUGGCUUAACCGUGACCACACAACAGGAGGGCAUAAGAAGUGGGAGGGCAGAGAAU
Md-miRN14	AAUGUGACUUAACCAUGACCACAC	GGUGCUUUUUUCAUGUCUUUUUUUUUGUGUGAUCACGAUUGAAUCAUGUUAAUAUUUUAUUUUAUUUUUUAUAGAUAUAAUAAGACAAAAAUAAAUAGUAAUAUAAAAUGUUAAUGUGACUUAACCAUGACCACACAAACAAAAAAGUACGGAAAAGACAU
Md-miRN15	AUGACAGUGCAUGAUUGGCUUGAG	CAUUUUAAAUCAAUUACGUUUUGUUAAGCAUUUUAACUUACUUUCUUAUAUGACAGUGCAUGAUUGGCUUGAGAUA
Md-miRN16	UUUGGCCCUUGACUGAGAGCA	AAGCCCAUUGUUUGAUUUUUUGGGUUGAUUCUUGUUAGGGUUUGUUUUUCAACUGUUUGAUGUUUCUCAUGUGGACAAACUUUGGCCCUUGACUGAGAGCAACUAAUCACCAUUUUUCUGCUA
Md-miRN17	AAUAGACUUUGCAUAGGCUGCUCU	UUGAUGGGAAAAUAGACUUUGCAUAGGCUGCUCUCCAUAUUGCCAAAUAAUUUUAUGGUAGAACUCAAACUUUCUUCAUUUACUGGAAAUACCCUCAAUAGUUCAGGGCAUAUUUGUGCAAUCUUCUCGUUAC
Md-miRN18	AAUAUGCCUUAACCGUGACCACAC	ACCUUCCCGUGUCCUUCUGUUUGUGUGAUCACAGUUAAAUCACAUAAACAUUUUAUAUUACUAUUCAUUUUUGUCUUAUUAUAUCUAUAAAAAAAACAAUAUAAAAUGUUAAUAUGCCUUAACCGUGACCACACAAAACAGGAAGGCACGGAAGGG
Md-miRN19	UGUGGUGAGAAUGUGAGUAUU	UUUGAGUUUUCAUAUGUGGUGAGAAUGUGAGUAUUAAUUUAAUUUUCAUGUUUACUGCAUAACUUAGU
Md-miRN20	AAACAGGAGGGCACGAGGAGAGCA	UGGAUUGUCUGCCCUCCCAUUUAGGUGCUCUCCCCGUGCCCUCCUGUUUUGUGUGGUCACGGUUAAGCCACGUCAGUAUUUUAUAUUUUUUUUUUUUUUAAAUAAUAAAACAAAAAGAAAUAGUAAUAUAAAAUGUUGACGUGGCUUAACCGUGAUCACAAAAACAGGAGGGCACGAGGAGAGCACAUAAAUUGGAGGGCAGACAAUCC
Md-miRN21	UCAAAUCAAGUGAUCCGGACCUUC	CUCCGGAUCUUUUUCACCAAAGCCAUCAAAUCAAGUGAUCCGGACCUUCCAAAUUUCAUCCAACAGCUCACCUGUUUUGACCUCUUAAAAGCUGUGAAUUUUACCAUUGGAUAAAAUUUGAAAGGUCCAGAUCACUUGAUCCGAUAACCUUAAUAGAAGAGAUCCGGAA
Md-miRN22	AGCGGGACUCUCCAUGAACUCUCU	CUCACGAGAAAUGUUAAGGAAACUCUCUCAAAAGCGGGACUCUCCAUGAACUCUCUGCUACCUCACAGUUUAGCGUCAAUUUUUGUGCUAACAUUAUAAAAUAUUAUGUUAAAAACAUAAGGUGACUGAAAGAUCAUGAAGAGUCCCAUUUUUUAGAGAGUCCCCUUAACAUUUCUCGGAA
Md-miRN23	UUGACUUGGCUUAACCGUGACUGC	UUGUACGAUUACGGUUAAAUCACGUUAAUAUUUUAUAUUUUUAUUAUUUUUUAUUUUAUUAUCUUUAUAAAAAAAUUAAUAUAAAAUGUUGACUUGGCUUAACCGUGACUGCAU
Md-miRN24	AGGGCACUGAGUGAUGUUUUCAGG	GUUGAAUAGGGCACUGAGUGAUGUUUUCAGGUCCAUCGGACCAUGGAUUUCUUGGGUUCUUCACUCCAUGCCUAUACAAA
Md-miRN25	AAGAUUCCAGACUCGUUUGAACGU	AGUUUUGCUAGUUAUGAUUUUCUUGUAUAUUAGUAAAUGAGCUUUAUGAUUAUGGUUGUGUCAAGAUUCCAGACUCGUUUGAACGUGCUUAUAAAAUGAUUGAAAACA
Md-miRN26	ACGGAUCACGUAAGGUCGUUCUCC	ACUCAAGUGACGAUUGAUAGGGAUUUUACUACACACGUAAACGGGCUAAAAACUCAUGUAAUACUUGUAAGAAUGACAAGGUUAUUGUAGUAUAAACGGAUCACGUAAGGUCGUUCUCCACAGAGA
Md-miRN27	AGCGGUUGCACUUGAGGAGAACGU	AUCAUUUUUUCAUGCAGUUAAGUGAAAUCAUGUUUUUUGGAUAGUUUGAAUGAACUGAAGCGGUUGCACUUGAGGAGAACGUGGGAGAAGGUGGG
Md-miRN28	AGCGUCCGUUUACUGUACAUCGUG	ACAUAUGAUAUAUUUAAUCGAAUGAGGAUCCUCUCCGGAUCCUCUUUGUGAGGAUCCUGGGGAUCCUUAAAUAGCGUCCGUUUACUGUACAUCGUGUGG
Md-miRN29	AUUAGUCUUCCCACGUGUCUUUGG	CUUUUGAUUGGUGAUUGACACGUGGUUUGAUUGGUGUCUGAGUAGGCCUACUCCUAAAACUUUGGGCCAUAAAGUUAUUAGUCUUCCCACGUGUCUUUGGGGGUCAAAAA
Md-miRN30	AGUGCCCGUUCAUCGUAAAUCGUA	UUGUGAGGAUCUUAGAGAUUCUCAAAUAGUGCCCGUUCAUCGUAAAUCGUACAGUCAGAAAUUAUUUUAAAUAUUUUUAUUUAAAAUUAAAUAUAAACAAUACCUGCCAAAAACUGAUUGUACAAUGUACGAUAAACGGACACAAUUUAAAGAUUUUCAGAUCCUUACAAA
Md-miRN31	AGAUGGGGAUCCUCCUGACCAGCC	GGAAGAGGAUCCUCUCUUGAGCUCAAGAUGGGGAUCCUCCUGACCAGCCCAUCUGGGCCUUUCAAACUCAAUCCAACAGUUACAAUUAUUAUAAUUUUUAGAGGGCUCCCUGUUUGGAGCUGUUGAAUUAAAUUUGAACGACUCAGAUGGGCUAGUCAAGAAGGUCCUCAUCCUGAGCUCAGGAGAGGAUCCUCUUCCA
Md-miRN32	ACAAAACAGGAAGGCACGGGGAGG	AGGUAAGAAAAAAAUGCCCUUUUCGUGCCUUUUUAUUUAUAUGCUCAUAGUUAAACGACGUCAAUAUUUUAUAUUACUAUUUAUUUUUGUUUUAUUAUAUUUAUAAAAAAAUAAUAUAAAAUGUUGGCGUGGCUUAACCAUAACCACACAAAACAGGAAGGCACGGGGAGGGCAGACAAUCCUUGUCCA
Md-miRN33	CUUGGAUUGAAGGGAGCUCCG	AAUGGGAGCUCCCUUUGAUUCAAAAGCAGGAGGGAGAGAGGGUCUUACACUGCUGCUGGUUCAUGGAUACCUCUGGGGUGCGCACGGUAAGGAAACUGCGCAGUUUAAGGGUUUGCAUGACCCAGGAGAUGUGAAUUCCUUCUCCUCUCCUUUCUUGGAUUGAAGGGAGCUCCGAUA
Md-miRN34	AUGAGUGCGAACCCUAUCGAUGAC	CAGUGGUGAAAAGGUUUUGAGGCCAUGUAUGACAAUAUGAGUGCGAACCCUAUCGAUGACUA
Md-miRN35	AGGAUCUUGCUGAGCAGAACACGA	AGGAUUCUCUCCUGAGCAUAUGCUCAGGAUCUUGCUGAGCAGAACACGAGGACCGUUGGAUGAAAAUCCAACGAUUACAAUUAUUAUAACUUUAAAGGGAUCCACCUUUUUAUAGCCGUUGGAUUUUCAUCCAACGAUCCUUGUGUCCUGCUCAGCAAGAUCUGACCAUAUGCUCAGGAGAGAAUCCUU
Md-miRN36	AAUUUGGUUUCCCCUGGCAAGCAA	UUUGGUAAUGUUAGAGGAAUCAAAAUUUUUAACUAAAUUUACAAAUCAAAUAAUGUGUCAUUGAUAGGAAAUAAUCACAUUAAUCAAUACUCAAGUAAUAAUUCAAUUAUCAACAUCCACAUCAUUUGGUUUACAAAAUUUGGUUUAGAAAUUUGGUUUCCCCUGGCAAGCAAC
Md-miRN37	AAGGACACGGGAACAAGAAGGGCA	UGGACAAGGAUCGUCUGCCCUUCUUGUUUUCGUGCCCUUCCGUGCCUUCUUAUUUUGUGUGGUCACAGUUAAACCACGUUAACAUUUUAUAUUGUUUUUUUAUAAAGAUAAUAAGACAAAAUUGAAUAGUAAUAUAAAAUGUUAACGUGGCUUAACCGUGACCACACAAACAUGAGGGUAUAGAAGGACACGGGAACAAGAAGGGCAGACAAUCGAUGUCCU
Md-miRN38	AACGGUCUAUCCACUCCUCUC	GAGAGAUAGAGAGCAGAAUAGGCGUAGAUAGACCGUGGGAAUCUCAGAAAAGAAGAAAAAAAAUCCCCACAAAAAAAAGGAAGAAAAGUUAUGGUCUUUAAUUAGGGUUUCUUCAUAAAAGACCGCCAUUGUUUCUUCAAUCGUUCAUUCAUUCUGCGUAUCCGAACGGUCUAUCCACUCCUCUCUUACUCUCUCCCUCUA
Md-miRN39	AGGAACUUGGGGAACACUAUUUGU	AGUUUAGUUAGAUUUUGCAAGUCUCUAACCGAGAAUGUUUUUUCUCUCUCAGGAACUUGGGGAACACUAUUUGUACC
Md-miRN40	AGAGCUCCGGGACUAUAACGAAAU	GGUCGAAUGUGGUUAAGCAACGAUUGAGUUACGAAGCUUUGAAAAUUGCCCAAACUUUCGGCCAAGAGCUCCGGGACUAUAACGAAAUGACCAAAAUAAUGGAUGGUGGACA
Md-miRN41	AAAUGAUCUGAGCCUUUGAAAUUU	UCUGGAUUUCUCUCUUUAAAGCUCAGGGAUUAAAUGAUCUGAGCCUUUGAAAUUUGAUCAAACGGCUAAAAACAGAGAAGUGAGUACAAACUUUUAAAAGUUAUAAUAAUUUUUUACCGUUUGAUCAAAUUUUAAGGACCAGGAUCACUUGAUCCCUGCUUUGGAGGAAGAGAUCCGGU
Md-miRN42	AAAACGUGCCCUCUGGCCAGCCCU	AGAAUCUUGGAGGGCCAGAGGGCUAAAACGUGCCCUCUGGCCAGCCCUCGGUUAGGCCAUCUCCAACCGAGGGCUGGCUAGAGGGCUCGUUUGAGCCCUCUGGCCCUCCAAGAUUCC
Md-miRN43	AUUUCAACCGUCACGAUUGCCUGC	CACCCUUAAAAACUGAACAUGCUAAGUAAGCAAUUGUGGCCGUUGAAAUUUGAUUCAACGACUACAACAGGAGGAUCAUCUAAAGUUAUAAUAAUUGUAGCCGUUGAAUCAAAUUUCAACCGUCACGAUUGCCUGCUCAGCAGGCUCAGUUUUUAAGGGUU
Md-miRN44	AACGCAUGUUAGUAUAUCUCUCGU	GAUGAAAUUCUUGUGUGUAAUGAGAUAUAGCUCACAUUAGUGUUUUUAUUAUUAUAUUUUAAUGGCUGUGUAACGCAUGUUAGUAUAUCUCUCGUCACGUGAUGAGAAAGACGUA
Md-miRN45	AUCGAAGUAGUCCCCGAGUCUGUC	CUUUAGUCUCUGAGAUUUGAAAUCAAUCGAAGUAGUCCCCGAGUCUGUCCAUUAUUAAUCAUUUUGGUCAUUCUAUGAAAAAUUUUGUUAAAUAAGGAUCAAAAUGACAAAAGUAUCCUCAAUUUAAUAAACAAUAGGCCAAAAUGAUUUUAAAAAAAAAUUAAGGGUAUUUAUUUCAUUUUAUCCUUGUUUAGUGCAGAUUUUUACAGAAUGACCAUAGUGAUUGAUGAUGGAAAAACUCAGGAGCAACUUCUAUCCAUUUUAAAUCCCAAAGACCAAAA
Md-miRN46	CAGAGUGCGUGAUUAGCUUGG	CUGUCAUGGUAUUCCAAGCCAAUCACGCACUGUGAUAUGGAUAAGUUCAUGGCUCAGAGUGCGUGAUUAGCUUGGAAUACCGCACAA
Md-miRN47	AUGGGGAUUGAGGCUUUGACGACU	CAUUUUUAUCGUAAACAAUAUAAUUGUUGGAGUUUUGAGCUCCUUUAAGUCCCACAUUGGGGAACUCAAGGGAACUUGAAGUUCUUAUAUUAAUUUAGUCUCCUUUAUUAGUGAUUAGGUGUUGGACCAUUUGGAAUGGGGAUUGAGGCUUUGACGACUAAUUUAGGCUUGAUGAUUAUA
Md-miRN48	AGGGGAUCUGUGCCGUUGAAAUUU	UCCCUUCCUCCUAAUCCACCAAAUUAGGGGAUCUGUGCCGUUGAAAUUUGAUCCAACGACUGAAGUUAUUAUAACUUUUAAAGUGGGCCCCUGUUUGUAGUUGUUUAAUCAAAUUUCAACGACACAGAUUCCUUGAUUUGGUGGAUUAGAAGGAAGGGAU
Md-miRN49	UGUGAAUGAUGCGGGAGAUAU	CUGUGGUUGUGUGAAUGAUGCGGGAGAUAUUUUACAUCCCUCUUUCUCUGCGCUUGGACUGAAGGGAGCUCCUCCUUUCCAUUCUCUCCACUUUUCUCCUUACUUUAGUUAAGGUUUAGCUGCCAAAAUUUUAAUUAGUUUCAUAUGCUUAUAUUUCAGUUAAAAGAGUUGAUCAUUAUCAUCGUAUCAUCGUCACUCUUUCCCAUAU
Md-miRN50	AAGAGUGUAUGGGAAGUGAGAGGG	AUGGACCUGGCAUCUUUGCCCUCCCACUUUUCAUACACUCUCAUCAUCUCCUAUUUGUGUGAUUACGGUUAAGCCACGUCAACAUUUUAUAUUACUAUUGUUUUUUGUCUUAUUAUCUCUAUAAAAAAAUCAAUAUAAAAUUUUAAUGUGGCUUAACCAUGACCGUACAAAAUAGAAAGGGAUAAGAGUGUAUGGGAAGUGAGAGGGCAGAGAAGCCUUUAUCAG
Md-miRN51	CAAAGGUUUCUCCAAUCCGGUG	CUAUCGAAGAUUUAUAAAAGAUUUUUCAAAGGUUUCUCCAAUCCGGUGGAGCAAUAAUGGGAGAAACCUUCAAACAACUCAAGGAGUUGCUGACCACGGCUCUCAUUAUUGCUCUACCGGAUUGGAGAAACCUUUGAGAAAUCUUUGAUAAAUCUUCGAUA
Md-miRN52	AAGAUGAGUGGUAGGGAGGGU	GGAGAUAAUCUCUUAGAAGCCAGUCAAGAUGAGUGGUAGGGAGGGUGAUCUCACAAUCUAUGUCCAUCUUCUCUUCUUCAUAAAAUUAAGAAAAUGACAUAACAUGAGUUCUCUCCCAUGCCACUCAUUUUUAUUGUUUCUGAGAGUCUCUCCC
Md-miRN53	AACACCAUAUGAAUGUGCGAUCUG	UCAGGGUACAAUCACAUUGUCAAAUGAUAUUACAAAUUCAUUUAAGUAGUAACAUGCGUAUCAAUUGAACUUGAGAACAAUGACGGAUAAUAAUAUCAUGCACCAAUACUAUAAUAUAUAUGUGAAGUUAUAACACCAUAUGAAUGUGCGAUCUGC
Md-miRN54	AACAGCCCGAUGACCUUGCUUAGG	UGGAUCAGGAUCCUCUCCUGAUUUAAGGGUGAGGAUCCUCUUGAAUAAGGUCAUCAGGCCGUUGAAAUUUUAUCCAACGGCUACAAACAGGAUGUCUUAUUAAAAGUUAUAAUAAUUGUAACCGUUGGAUAAAAUUUCAACAGCCCGAUGACCUUGCUUAGGAGGAUCCUCACCCUUAACUCAGGAGAAGAUCCUGAUCCC
Md-miRN55	AAUGUGUUCGGACUACGUGACGGU	AGAGAUUUUCAAUGUGUUCGGACUACGUGACGGUACGCCACAUAUAAUUAUACAAAUGGACAAAAAAAGUUUUUCAAAUGUCCUUACACUUAUAUAAUAAAAUAUGACAUAUAUGCUCGUGUUUGGACACAUUAAAGAAUCUCG
Md-miRN56	AAUGCACUCGAGUUUGAAUCUCCC	AUAGUAUGAUUUUAAAAUGCACUCGAGUUUGAAUCUCCCGUAUCAAAGAAUGGCAAAAGAUGACAAGUUGUGGUCGUGUCAUAGUAG
Md-miRN57	AAUCAAAUUUCAACCGUCCGGAUC	AAUGAUCCUGAGCCUAAGGAUCAAAUAAUCCGGAUCGUUGAAAUUUGAUCCAAUGGUUACAAUUAUUAUAACUUUUAAAGGGACCUCUGUUUGUAGUCGUUGAAUCAAAUUUCAACCGUCCGGAUCAUUUGAUCCUUAGGCUCAGGAUCAU
Md-miRN58	AUUUCGAUGCCCUUCCCGUGCCCU	GGGACUUGGAUUGUCUGCCCUCCCAUUUCGAUGCCCUUCCCGUGCCCUCCUGUUUUGUGUGGUCACGGUUAAGCCACGUUAAUAUUUUAUAUUAUUUUUUUUAUAAAAAUAAUAAAACAAAAAGAAAUAGUAAUAUAAAAUAUUGACGUGGCUUAACCGUGACCACAAAAACAGGAGGGCACGGAGAGGGCAUCACAAUUAGAGGGCAGACAAUCCAAGUCCUU
Md-miRN59	ACUACACGAUGAACGGCCACGAUC	UGGGGAUUUCGGGAUCCCGUGAUCGUGACCGUUCAUCGUAUAUCGUGCAGUUAAUUUUUGUUAAGUACUAUUUAUAUUUAAUUUUAAAUUUUAUAUUUCAAAUGAUUUUUUACUACACGAUGAACGGCCACGAUCACAAAAUUUCCGGCGAGGAUCCCUU
Md-miRN60	UCGUGUGAUGAUUUGACGCAUA	AUGAAUUUAGCGUAGAUUAUCUUAUCGUUUAUUGAUUAUAAGUAAUAGGGUCGUGUGAUGAUUUGACGCAUAGUUCAA
Md-miRN61	GUUCCACUCUGUUCUGUCCCGUCC	GGGAUAACACGGGAAGGAACGGAGAGGGAGCAAAGAUGCAUUCAGAUGGAACAAGGAGGAAGUAGGAAGAAGGAGACGGAGAUGUUAUAAUUUUGUGUUACACGGAUGUUGAAUGAGUCGUUCCAGGGGAGUAAGACGGAAUGAAAAUUCAUCCAAAUUUUGUCCUAUAGAACAGUGCGUUUCACCCUUUUUAGGUGCACCAAAUGUGGCACAGAACGUCUCGUUCCACUCUGUUCUGUCCCGUCCCAGUACCA
Md-miRN62	CGUGUUGCAUCCCCCCCACCUU	AGCGAGUUUGGGCGAGAGUAGUACUAGGAUGGGUGACCUCCUGGGAAGUCCUCGUGUUGCAUCCCCCCCACCUUUGUUCGCC
Md-miRN63	AUGGCUCGUUUUAGUCCUCUGACC	CAUUGCAGGGUCACAAAUGGUUUAGAGUUUUAGUGGGGGACUUGGAAAAUUUAUGGUCAAUGGAGAAAGUGUCAAAAACUCACCAAUUCUUGUGGGGUUGUGCCUAUCUCCAACCGAUGGUUGGCCAAAUGGCUCGUUUUAGUCCUCUGACCUUUCAAGAUUCUCCAAUA
Md-miRN64	AUGCGCGCGUGAACGACUGUAAAC	AACAUCCAAUAGUGUUGUUCAUUGCCACCAAAGAGCGUCAAUCGCUUAUUACAUGCGCGCGUGAACGACUGUAAACCGUUGAUUGAUGUG
Md-miRN65	AUAAUGACAUAUGACGAACCACCU	UUAUCUAUUUUUUUUGUCGUUUUAUAUAUGUUAUUAUAUAUGUGGAAGAAUACUUAAAAAAAACUUUCAUUCAUUUGUAUAAUGACAUAUGACGAACCACCUCAUGUUUCAGAUAC
Md-miRN66	AAAAGGAUUUCUGACCGCACGAUA	AAAUCGUAUUCAUUUAUCGUACAUUGUGCGGUUAAAUUUUAUCAGAUAUUAUUUGUAUUUAAUUUUAAAUAAAAAUAUUUAAAAGGAUUUCUGACCGCACGAUAUACGAUGAACGAAUAUGAUUC
Md-miRN67	AUCUUUCUGACAAGUAUGUGUAGA	CGAGAUUAUUCAUAAUAUACAGGCUAGUUAGGGGUUGAUCAUUUUUCUUUAAAAUUGUUUCUGCUCUGUUGUAAGAAUAAACAGUUGCAAAAAAAUCAUCUUUCUGACAAGUAUGUGUAGAACUGUUUUA
Md-miRN68	CGAUUUGCUCUGGUUGCCAUG	AUGCAAAUGUAUCUGUGGGGACGCCGAGCACAUCAUAUCUUGUGGCAUUGGACACGGGCAGCGAUUUGCUCUGGUUGCCAUGUGAUUGCAGCAG
Md-miRN69	AUACACUGAAUCUAGCGAGUUAUC	UUGGUGUCCAGGAUCGGAUUGGAUUGGGUAACUCCCUAGAUGCAGUGUAUGUUGAAGAAAGAAAUGGAUGUAAAAUUCCAGUUUUUUUCUCGUAGUUAAAGGGUAGAUGCUGGAUUAAUCAUGAAAGAAACUUAACCCUCCCGAUCCUACCAGUUUUCUGUGAAUUAGUUUUCUUCUUACGAGUCCAUCUUUUACCUUCAACUUUGACAGAAUUUGGAAGUUGGCAUCCAUUCAAACAUACACUGAAUCUAGCGAGUUAUCCAAUCAGGUCCAAUUUUGAACACCA
Md-miRN70	AAUGGCUCGUAUUCCGGACACAAU	UGUGCUUUGGGAAGAUAUUGUGUUCGGAAAAUAAGCAUAUAUGUCAUAUGUGAUAAUAAAAAUGAAGAGACAUUUGAAAAAAAAAAUUCCUCUAUUUAUAUAAUAACAUAUAAUAUAAUGGCUCGUAUUCCGGACACAAUGAAAAUCUCUGGUGUGCU
Md-miRN71	AAGAUCCUCCUGACCAGUAUUCGU	UGGAUCCUCUCCGAGGUAACUGGUCAAGAUCCUCCUGACCAGUAUUCGUGAACCGUUGGAUUUUUAUCCAACGGCUACAAACAGGGGACCCUCUAAAAGUUAUAAUAAUUGUAGCUGUUGGAUAAAAAUCCAACGGUCCACGAACACUGAUUAGGAAGAUCUCGACUAGUUGUCUCGGAGAGGAUCCAC
Md-miRN72	ACGUGUCAGACUUGAAAUUUCACC	AUCAUAGCAUAUUGGUACACGUGUGAAGCUCAAUGACUACAUGUAUUCCACGUCACUUAAUUUGUAUUGUUUACGUGUCAGACUUGAAAUUUCACCUCACACAGGGCCUGCGAAGAA
Md-miRN73	AAAGUUCGAUGUGGUGUGGAUCUC	AAAAUAGGGAUUAGUUAUGGAGCCUACUUCAUGUCGAACAUUUUGCAAGAAUAGUCUAUCUAUAUAGUGCAACUUAAAAAAUAGACGGAUCGAAUUGUUAAAGUUCGAUGUGGUGUGGAUCUCACAACUAAUCUCUAUUUA
Md-miRN74	AAUUUUUCGCCGUUGAUCUUCUUC	GUUAAUUUUUCGCCGUUGAUCUUCUUCAAUUUAUCCGAUCCAACGGCCGAAAAUUUAAA
Md-miRN75	UUUCCGCACACUCGUUCUCCC	UAGAAUAUUGGAUCGAGAAGUGAUUUCCGCACACUCGUUCUCCCCGCACACUUGUUAUUUGAAUUAGAUAAACCAUUGGAGGAUCGAUGGACAAAAAUAAACGAGGUUGUGCAAAAUGAGAAACGAGCGUGCGGAAAUCAUUUCUCUACAGGAUAAUCUU
Md-miRN76	AGGAAGAUUAGAUGGAAGGGACCC	AAUAUAUGGAAAGGGAUCCUCUCCAGAUCUCUUCCAUCUAAUCUUUCUCAUCAAAUAAUCCGAGCUCUUGAAAUUUGAUCCAAUAGCUAAAAACAUGGGCUCAUUUUAAAAGUUAUAAUAACUUCAAUCGUUGGAUUAAAUUUCAAGAUCUCGGAUUAUUUAAUGAGGAAGAUUAGAUGGAAGGGACCCAGAGAUGAUCCAUUUCCGGAAUAU
Md-miRN77	AUUGGAUCGGAACGCCACGUGACA	UUGACAUUGUGGCGUCUCAUUUCAAUAAAACAAUUAUAUGUGUAAGGUUUUAAACACAUAACAUUGUAUUAUUGGAUCGGAACGCCACGUGACAG
Md-miRN78	AAGAAUAGAGAGAGUUCGGAUAAG	AGUGUUUAUUUUAUUUUAUUUUAUUUUUUUUAAGUAUAUCGAUAUUUUUCACUAAGAAUAGAGAGAGUUCGGAUAAGCCACA
Md-miRN79	AUGAGAAGGAGGUGGGCUUAGUCC	AUUUACAUGAGAAGGAGGUGGGCUUAGUCCCAUAAUGGACUAGCAAUAAUGUAGUUCAAAUUCGCAUUUAGUGAGAAUUGAGCCUAACACCUCUCAUUUAAAA
Md-miRN80	CAUGCUCGCUACUAUCUGAAG	AAAGGAGAAAGUUGGUAAGCCUCGUUCUUCAGAUGGUAGAAAGGAUGCAAAGUUUAAGCGAGCCUACUACGAGCGAGAGGUUUGAUAUUGAUCGUGCUCAAAUUAAAUAUUUAAUCUUUCGAUGACUGGAAGGACAGACUCGGUUCAGGUUUGCAUGCUCGCUACUAUCUGAAGUGCAACGUUUACCAGCUCUCUCUUU
Md-miRN81	AAAACGAGCUCUCUGACCAGCCUU	GCCAGAUGGUUAAAACGAGCUCUCUGACCAGCCUUCAUUUGGAGAUGACCUAAAUUCCUUUGAUGUAGGUGGAUUCAAAGCCUCCUGUAUUUUAGUAUUAUUUAUGGCGGACGCAGUGGGGUUGGUGGAGCGGCUGGUGGUGUUAAAGUGGG
Md-miRN82	UGGAGGCUGAAAUCGCACCUU	AGGUUCGGAGCUUGAUCCUCUUGGAGGCUGAAAUCGCACCUUCUCGGGACAGCACACAUGAGUUUAUGAGGUAAUUGACUGUGAAAUCGUGGUUGGUUUCCGUCUGAGGUGAAAUAUCUGCAAAGUGGUAGAUUUUGAAGACGAAAUUGUCUGCAGAUAUUUCACGUCUGAAAUCUCGAAGCCAACCACGAUUUCACAGUCAAUUACCUCAUAAACUCACGUACGCUGUCCCGAGAAGUGUGAUUUCAGCCUCCAAGAGGGUCAAGCUGCGGUCCC
Md-miRN83	AUAUGUGAUGUACUACCCGUGUCC	CGAGAGAUUUUUUAGCGUGAUCUGCAUACGAGGUGAUACAUCAUAUGUCACUAUACAAAUAGUAGGAUUUGUGUGUUAAAAAGUUAAUAACUUAAAAAAUAAAAAUUUUCACCACUUACAUAAAAAUAUGUGAUGUACUACCCGUGUCCCGUCAAAAUGAAAAUUUUUUCC
Md-miRN84	AUUUCAAUGACCACGAUCGCCUGC	UAAAAAACUAAGUCUACUAAGUAGGUGAUCGUGGUGGUUGAAAUUUAAUCUAAUGGUUACAAACAGAUAGAUCCUCUAAAAUUAUAAUAAUUAUAGCUGUUAGAUUAAAUUUCAAUGACCACGAUCGCCUGCUCAGCAGACUUAGUUUUUUU
Md-miRN85	AUAUCGAGAUUCCUACGCGCUAGC	GGCGACGCGUGGAUUUUUGGAUAAAAAUAGACAAAAAUACCCUUAAAGCAUAUCGAGAUUCCUACGCGCUAGCA
Md-miRN86	ACUCUCCAUGGACUCUUUGUUACU	AAGUGAGACUCUCCAUGGACUCUUUGUUACUUCACAAUUUAACGUCAAUUAUCGUCCUAACAAUAUAAAAAAUUAUGCCACAAACAUGAGGAGAGGGUCCAUAAAUAGUCUGAGUC
Md-miRN87	UAACAUCCGUCGGAUAUGCGA	UGGAGGAUGUUCGCUUUGAAUUCACAUAUUCGACGGACGUUGACUGGAUUUGCCGGAGGUGGAUCAUUGUUUCAUGAUUAUAUAUCAAAUCUACAGAUAACAUCCGUCGGAUAUGCGAAUUUUACAGACGACAAAGUCCCUCC
Md-miRN88	AAUGGUCUGUGCAUGAACGGUUGA	UACGUGUGUGCGCAUCAAUAGUUUAUGCAUGACUGAUUGACUGUAGCUGUCUUACAAUUUGACCAAUGCAUCAAUGGUCUGUGCAUGAACGGUUGACUGUAACAUUGUU
Md-miRN89	AAUGCUAUGAUGACAUGUGGGUGA	UUGUUUUUUUCUUCCCACACCCACAUGUCAUCAAAGCAUGUCUCUAAUUUAAAAAAUUAAAAAUAAAAAUAACCCUCGUUUUUCUCUCUCUCGUUCUUUCUUUCACAUUUCUUACCAACUUCUAUCUCUUCCAUAUUAUUAGUUUUUUCUUUUUAAAUCUUUUUAUAUGGAAGAGAUAAGUUGAAGAGAAGUUGGAAAGGGAUACUGAGAGCCCAUGCGGGGAGUUUUUUAUUUUGAUUUUUUUUUUUAAAAAAAAUUGAGAAAUGCUAUGAUGACAUGUGGGUGAGGGAAGAAAAAAAUAU
Md-miRN90	AUAGCCGCAUAACCGUUUACCUGU	CGCAAGUAGGGAUGGGCAACGGUUAUGACCGGCGGGUAACCGAGAUUAUUUACCCAUAACCAUUUAUGUUCAUAGCCGCAUAACCGUUUACCUGUUGAGUAAUUACCUAAACGGUU
Md-miRN91	AUUGUGUACCACUGGUGUGCCGGU	CAGAAAUUUUUUAUUGUGACGGAAAUAUGGGUGUAUACGUGUUUUUAUGUAAAUGAUGAAAAAUUUUAGUUUUUAAGUUAUCAAUUUUUUAACACAUAUAUCUCACAAUUUGUAUAGUGGCAUAUUGUGUACCACUGGUGUGCCGGUCACAUUGAAAAAUCUCUC
Md-miRN92	AUCUGGCAUAUCAUCCCGUGUUCU	GUCGAGGAUAUAGGAUGGUACACCGCACGUUAUUGUUCAAUUGGAGAGAAACUUUUUUUUUCUAAGUGUUUAUCCAUUUAUAUAAUAACAUCUGGCAUAUCAUCCCGUGUUCUGAA
Md-miRN93	AUCAAAUUUCAACGGUUCGGAUCC	UCUUUCUUUCUAAUCUAUUAAGUAUGGGGAUCCGAAUAGUUGAAAUUUAAUAAAAAUGGAUUUCUGUUUGUAGCUGUUUGAUCAAAUUUCAACGGUUCGGAUCCCCGAACUUGAUGGAAUAAGAGGAAG
Md-miRN94	UCUGACGCUAUCCAUCCUGAG	AAGGGAGGAUCUGUAAAGCUCAGGAGGGAUAGCGCCAGAUGAAUUAACCAAGAUUCUAACAAUUAAGCGUUUAUUUGGUCAUCAUCUGACGCUAUCCAUCCUGAGUUUCAUGGCUUCUUCUUA
Md-miRN95	AUGUUGGUUGUAUGCAUCACUUGU	AUGGGUCAAAUGAUGUGUAUAUGUCACAUUAAUUAAUAAAUUUAUCUGAUUAAAUGUUGGUUGUAUGCAUCACUUGUCACAA
Md-miRN96	AUCCCGGGAAUCCUCAAAUUGUGU	UUGAUGGUAUGAUGGAUUUUAGGAAUGAGGAUCAUCUCUAGAUCCUUUUUGUGAGGAUCCCGGGAAUCCUCAAAUUGUGUCCGUUUAUCGUACAUCAU
Md-miRN97	AACGGAUCAGGUCGUUAACGGGUG	AACCCGUUAAUCUUUGUAUUUGGGUGGAUGCUUAACGGAUCAGGUCGUUAACGGGUG
Md-miRN98	AUGAACGAAUGUGAUUGCAGGAUC	AAUUCUCUAAUCACAUUCGUUCACUGUACAUCAUGCGAUCAUAAAUCAUUAUAAAUUUUUUUAUUUAAAAUUGAAUAUAAACAGUAUAUUACAAAAACUGACUGCAUGAUGUACGAUGAACGAAUGUGAUUGCAGGAUC
Md-miRN99	AAUAAUCGCUCAUGCUGAUGUUCC	GGGGUAGAGGCCCACAAGUGAGUGAUUGCUAAUCAUUGAGCGUGAGAAGUUUAUCACAUUCGAUAGUCAUAAUUAAGAUAUUUGAUUUCUUGAAAUAAUCGCUCAUGCUGAUGUUCCUGGACGCA
Md-miRN100	AACACACGCCGUUGGAUUUUGAUC	GAGUAGGAGAUCAGGAUCCUCCUGACUCACUAACACACGCCGUUGGAUUUUGAUCAAACGGCUACAAUUAUUAUAAAUUUUAGAGGAACCCCCUGUUUGUAACCAUCGGAUCAAAAUCCAACAGCCCGUGUUAUUGGGUCAGGAGGAUCCUGAUCUCUUGCUCA
Md-miRN101	AAGAGGUGUGGAUCGUUGGAUGAA	UGAGCUAAGGAUGAGGAUCCUCAUCAAGAGGUGUGGAUCGUUGGAUGAAAAUCCAACGGCUACAAUUAUUAUAACUUUAAAGGGACCCCCCUGUUUGUAGCCGUUGAAUUUUCAUCCAACGGCCCACAUCCCUUGAUGAGGAGGAUCCUCAUCCUUUGCUUAG
Md-miRN102	AUUUGUGGGUCAAGAGGAUUAGGU	AAAGCGAUCAUUUUCCGAUCCUUUCCACCUAAGCCUCAUAACCCACAAAUCUGGAUUCUUGAAAUUUGAUAUAACGGCUACAAACAAGAAGUCCCAUUAAAAGUUAUAAUAACUUUAACCAUUGGAUCAAAUUUCAAGGGUUCGGAUUUGUGGGUCAAGAGGAUUAGGUGGAAGGGAUCCGAAGAUGAUCUCUU
Md-miRN103	ACACAAACAUGAGGGCACGGGAGG	AUUGUAUGCCCUCCCACUUCCGGUGCCCUCUCGUGCCCUCCUGUUUUGUGUGGUCAUGGUUAAGCCACGUCAACAUUUUAUAUUGUUUUUUUAUAGAGAUAAUAAGACAAAAAUGAAUAGUAAUAUAAAAUAUUGACGUGGCUUAAACAUGACCACACAAACAUGAGGGCACGGGAGGGCACCGGAAGUGGGAGGGCAGACAA
Md-miRN104	AAGCGAGAUGAAGGCCAGUGCACU	GUCCGUUUUGGGCUUACCAUUCCCUCACGGUUUUGUUUUUGGGAACUCCGAAGUUAAGCGAGAUGAAGGCCAGUGCACUCCUAGGUUGGGUGACCCACUGGGAA
Md-miRN105	GUUUUUGAAUGAAAGGCUCAUGUG	UUCUAGUUCACAUGGGUCUUUCAUUCAAAAAUAUAUCUUUUAGCGACAUGUAGUAUUGUUAUCAUGCUUGAUAUGUUUUUGAAUGAAAGGCUCAUGUGUGCUGCGAC
Md-miRN106	AAUUGGGCUGGCAUUAGACAA	GUACUCUCCUUGUCUAAUGCCAGCCUAAUUAAUGUUGUCUAAAGCCCCGUAGUACUUUUAUAUUUGACAACAUUAAUUGGGUCGGCAUUAGACAAGGAGAGUAGAAGCCCGUCGAAGCCCAAUAUCCUAACACAUCCCAAAAAGCUGAACCCCUACGAUGCCUUUUUGAUGGGUAUCAUUUUCAUUAGAAAAGUAUUACGGGCUUUAGACAACAUUAAUUGGGCUGGCAUUAGACAAGGAGAGUAG
Md-miRN107	UUACAAACUGAAUGAUGUGUCGCC	AUUUACAAACUGAAUGAUGUGUCGCCAAUAUAAAUGAGUUUAUCAAACCUUAGUUAAUAAACCAAUCAUCAACUUUCAUAUCUUUUAAUUUCUAAAA
Md-miRN108	AGUAAAGAUAUCUGCCAAUCCGUG	GAUGUUUGUGGGGAAAGUUUUAAGAGCAAAAGUAGGAAUAUAGUCACUUUCAGUAAAGAUAUCUGCCAAUCCGUG
Md-miRN109	AAAAUGGCUUAGGGUCGCGACUCU	CUAAGGGGUCUAGGUGGGUUAGGUGGUUUUGUGGUUUUUUUUUUUUUUUUAAUUUUUUUAUAAAGAAAAUGGCUUAGGGUCGCGACUCUCUCUUAA
Md-miRN110	UUAGCUUGGACAGAAUUUGGA	AGCAAGAAGUGGAUUUCAAAUUUUGUCCAAGUUGAGAGUACAAGAUGGAUUAGUUCUGAAGAAAACUUAUCCUUUACAAUCCUACCAGUUUGUUGGGAUUGGAAAGGAUAAGUAUCAUUCACGACUAAUUCAUUUAAUUCCUUUAGCUUGGACAGAAUUUGGAAGUUAGCGUUCAUUUCUGCA
Md-miRN111	AUUUCUUCCACCAAGGUCACCGGA	AAAAGAGAUCUUUUUUGGAUUUCUUCCACCAAGGUCACCGGAUCAAGUGAUCCAGGCCUUUAAAAUUUCAUCCAAGGCAAAAAAUUAUUAUAGUUUUAAGGGAUCAAAACAUAUGGGUCAUUAGAUGAAAUUUCAAAUGACUGGAUUAUUUGAUCCAGUGGCCUUGGUAGAAGAGAUCCGAAGAGAAUCUCUUUC
Md-miRN112	AUUACGGGAGGGCACGGGAAGUGA	GGGAGGCAGAUUCUCUGCCCUCCCAUUUCCCGUGCCCUCCCGUGCUCUCCUGUUUAUGUGGUCACAGUUAAGCCACGUCAACAUUUUAUAUUACGGGAGGGCACGGGAAGUGAGAGGGCAGAGAAUCUGCCUCCA
Md-miRN113	AUUGUACUGGGAACACGACUCGAU	GGAGAGAUUUUUCAUUGUACUGGGAACACGACUCGAUACACAAAGUUGCGUAAUACAAUUGGACAUAAAUUUUUUUUUUCUUCAAGUUUUCAACUGUUUGUGUUAUUACACUUGGUGUACCGGGCUGUGUUUCUGGCACAUUGAGAAAAAUUUCUUG
Md-miRN114	AUUGUGCCGGGAACAUGACUCUAU	AUUUUCAUUGUGCCGGGAACAUGACUCUAUACACAAAGUUGCGUAAUACAAUUGGGCAGAAAUUUUUUUCUUCUUCAAGUUUUCAACCGUUUGUGUUGUUACACUUGGUGUACCGGGCUGUGUUUCUGGCACACUGAAAAA
Md-miRN115	AGGAUCUGGGUCGUUGAAAUUUGA	UUCCGGAUUCCUUUUCACUUAAUCCAUCUAGUUCAGGAUCUGGGUCGUUGAAAUUUGAUCUAACAGCUACAGUUAUUAUCACUUUUAAAGGGGCCACCUGUUUAUAACCGUUAAAUCAAAUUUCAACGGUUUGAAUCCCAAACUUGAUGGAUUAGGUGGAAAGCCGGAU
Md-miRN116	CAACGCAUACUACACUUGAUCAUA	AAAAGUAUAUAUUGGUUGGCCUUUGAGCUAUGAUCAAGUGUAGUAUGUGUUGGGAUUUCUCAACAUUUUUAAGUAUUUUUGAAUAUUAUAUUUCGAUAUUAUUGAUAAUUUUGAAAAUAUCGUGAUAUUAUCGAUAAUAUUGUGAUAUUUUCAAAAUUAUCGAUAAUAUCGAAAUAUAAUAUUCAAAAAUACUUAAAAAUGUUGAGAAAUCCCAACGCAUACUACACUUGAUCAUAGCCCAAAGGCCAACCAAUAUAUACUUUC
Md-miRN117	AUGAUUCACGAACCCUCGGGAUCC	UCCUCUCCGGAUCAUUUUGGUGAGGAUCCUGGGAAUCUGUAAAUUGUGUCCGUUCAUCGUACAUCGUGCAGUCAGUUUUUGUGAGGCACUGUUUGUAUUUAAUUUUGAAUAAUUUUUUUUAAAAUGAUUUCCGAUCGCACAAUGUACGAUAAACGGAUAUGAUUCACGAACCCUCGGGAUCCUCACAAAGAGGAUCCGAAUUUAGGG
Md-miRN118	AAGGAUGGUCUGUGAAUGAUGUUC	AAACAUCAUUCAUAGAUCAUCUUUAAUAGUUUUAGUUUUGUACUUUUCACAAGGAUGGUCUGUGAAUGAUGUUC
Md-miRN119	AGUUGAACUCUCUAUGGACUCUCU	AGUACACAACAUAUUAGUACAUAAGAAGAUGACAACUUUAUUUUUUAAGUAUCUUUCUACUUUAUAAAUAGUCUUUUUCAAAAGUUGAACUCUCUAUGGACUCUCUACCACCUUAUGUUUUGACA
Md-miRN120	AUCUUGGAUUCGAUUUCUGGCGCA	AGUAGUUGGAGAUGAAUUUCGGGCCCGUAUUUUGUACUGCGCAUCUUGGAUUCGAUUUCUGGCGCA
Md-miRN121	AUUGUACAUCGUGGGAUCAGAAAU	CGUCAAUCUUAUCUGUUCAUUGUACAUCGUGGGAUCAGAAAUUACCUUAAAUAUUUUUAUUUAAAAUUAUAUACAAACAGUACUUGACAAAAACUGACCGCAUGAUAUAUGAUGUAAAAUGAACAUAUAGGAUCUUGUUGGCU
Md-miRN122	AGUAAAAAUGGGUGUCUGGAUAAC	AUGAAUUUAAGAAGUAAAUGGUGUUAUUCUCACAUCCAUUUUUACCUCCCACACACCCUUGUUAAUUUUUUUUUGUUGAACUUCUUCGAUUCAUUCGAUCGGACGGUUGAAAAUUGAUAAAGAACGUGAGAAGUAAAAAUGGGUGUCUGGAUAACAUUAUUCUAUUUUUUCCCGUCAA
Md-miRN123	AUGACAUUUAGUGUACUGAGCUGU	AGGGAGAAUUUUCGUGCCGAUAACACGGUCCGGUAUAGUAAAGUGUAAUAAUAAUACAGUUGGUUGUACACUUGAGAAACAAAUUUCCAACCAAUUAUAUUAUGACAUUUAGUGUACUGAGCUGUGUUUCCGGCAUACUAAAAAUUUUCUUA
Md-miRN124	AUAACACUUGGUGUACUGGACUCU	GAGAUUUUUUAAUGUAUUGGGAACACGAGACGGUAUAUCAAGUGUAAUAAUACAAUUGAUUGGAAAAUAGAAAAAAAAAUUCAACCAAUUGUAUUAUAACACUUGGUGUACUGGACUCUGUUCUCAGCACAUUGAAAAUUUUA
Md-miRN125	AACCGAGGGCCAAAGGACUAUAGG	GGGCCAUAUGGCUCGUUUUAGCCUUAUCACAAAAAACCAUCUCCAACCGAGGGCCAAAGGACUAUAGGGCCA
Md-miRN126	UAGCACCCCUUGCUGAUCACC	ACACUUUGCGGAACGGGACUUGGUUGCUGAAGAAUUAGUAGCACCCCUUGCUGAUCACCAAUCAACAACUUGGACACGUGUCCAGUCAUGAUCGAUGAUCAGCAGAGGGUGCUGCUGAUUCUUUCAGCAGCCAAGUUCUAUCCCAAUUUGC
Md-miRN127	AGUGUGACCGGCAAAUAGGAUGGU	GCUGUCUGACAGGAGAGAUUUUUCAGUGUGACCGGCAAAUAGGAUGGUAUACCACGUGUCAUUAUAUAAAUGGUAGGAUAUGUGUGUUAAAAAUUUAAUAACUUAAAAAAUAAAAUUUCCUACCACUUACAUAAAAACACGUGAUGUACCGCUCGUGUUCCUAUCACAAUUAAAAAUUUCUCGUCUGAUAGA
Md-miRN128	AUGAACAGUGCAGGGCCAUAUUCC	AAUGAGCCAUCUGGCCAUCCAUUGGUUAGAGAUGGCCUAAGGAAUAUGACCCUACACUAUUCUUUAAAAUAUUAAUUUCUUUGCCCUCUGGCCUUCCAAGAAAUUAAUAUUUUAAUGAACAGUGCAGGGCCAUAUUCCUUAUCAUCUCCAACCGACGGCCAAAUGGCCAUA
Md-miRN129	AUGGGGACCAGAGCCUGCUGAGCA	UAUCCCCUCCUGAGCAUGGGGACCAGAGCCUGCUGAGCAGCUCAUCUGAGCCUUUGAAAUUUGAUCAAACGGCUGUAAUUAUUAUAACUUUUAGAGGAACCUCCUGUUUGUAGCCGUUGAAUCAAAUUUCAAGAGUCCAGAUGAGCCGCUCAGUAGGCUCCGGUCCCCAUGCUCAGGAGGGGAUC
Md-miRN130	AACGGCACGGAUUCCUUGAUGUGG	UUCAGAUUCCUUCCUCCUAAUCCACCAAAUUAGGGAAUCUGUGCCGUUGAAAUUUGAUUAAACGGCUAAAGUUAUUAUAACUUUUAGAGUUGGCCCCUGUUUGUAACCGUUAGAUCAAAUUUCAACGGCACGGAUUCCUUGAUGUGGUGGAUUAGGAGAAAGGAAUCCGGAG
Md-miRN131	AACUUCGGGCUGGCCAACAUGUCU	CGGAUGAAUUAUGCCAAAAACUUCGGGCUGGCCAACAUGUCUAUUUUCCAUUAUCUGUCCCACCCAUCCACGAAAUUCUAAAACUUGAAAACUUGGUGGAGCAGCUUGGACUUCUAUGGAUUAGCAGGUGGGAAAAUAGCCAUGUCAGUCAACCUGAAGUUUUUGACGUACUUCAUACCU
Md-miRN132	AUUUCGAGAAUCCGUGAAUCAUGC	GCCGGAUCCUCUUUGUGAGGAUUUCGAGAAUCCGUGAAUCAUGCCCAUUUAUCAUAUAUCGUGUAGUCAGAAAUCAUUUUAAAUAUUUUUAUUUAAAAAUAAACAUAAACAGUACUUGACAAAAACUGACCGCACGAUGUACGAUUCACGAAUCUUCAAGAUCCUCACCAAAAGGAUCCGGA
Md-miRN133	UGAAAAAUCAGCAGUAGCUCU	CAGAGUUUGGCUGCUGAAAAAUCAGCAGUAGCUCUUGCUGUUAGCGGAUCACGGAUAAACAUGUGUCUAAGUUGUGAUUAUAAAAUUAAUUACUUGAAUACGUGUUCAUCCAUAAUUUGCUAGCAGCAGAAGUUGCUGCUGAUUUUUUCAGCAGCCAAUCUUUC
Md-miRN134	AGAACUCUCUGACACCUCGUAUUU	CAAGUGCAGAACUCUCUGACACCUCGUAUUUUGGCACAAUGUUUAAUGAUAUUGACAAAUAAAUUGAUAAUAAAUUGGUAGGUGAUAGAGAGUUUGACUUU
Md-miRN135	UAUCUCCCACACACCCUUCUU	GUAGUGCUAUUCACAUGCCCUCUUUUAUCUCCCACACACCCUUCUUAUUUUUUCUCCAUUGAUCUUCUUCAAUUCAUUCGAUCCAACGGCCAGAAAUUGAGAGGGGUGUGUGAGAUGUAAAAAUGGGUGGGUGGAUAGCACCACC
Md-miRN136	UAGGGCUUCUCUCCAGUGGCA	AUGAGCGAAUUAGUUGUAGGGCUUCUCUCCAGUGGCAGGAAAUAUAAAUGGUCAUGGGGCAUGGAUUUUCUGUUCUCUCGUGAGCUAUAACCUGCCAAAGGAGAGUUGCCCUUCGACUGCUUCUGCUUAG
Md-miRN137	AAUGGGCUGAACACGUAGAUACGA	AGGCAAGUGAGCCCUACAAGUAUUGUGCUCUUAAUUCUCUCACCGUCUUAUCAUUUAAUGGGCUGAACACGUAGAUACGACUUAUAAGCUA
Md-miRN138	AAGAGUCGAGUCUUUGCAUUGGAG	UGUUUUCUCCUCCAAUGUAAAAACUCAAAUCUUAAGACUCAUUUUGAGUUUUAAGAGUCGAGUCUUUGCAUUGGAGAAUAAAACG
Md-miRN139	AGGACCUGGAUUGUUUGAUGAGGA	CCACCUAAUCCUCCUCAUCAAACAAUCUGGAUUCUUGAAAUUUGAUCUAACGGCUACAAACACAGACCCAUUCUAAAAGUUAUAAUAACUUUAGCCGUUGAUCAAAUUUCAAGGACCUGGAUUGUUUGAUGAGGAGGAUUAGAUGA
Md-miRN140	AAGAACCGAACCGAACCCGUACCG	GGGUAUAGGUUCGGUUCUGUUUUGGGCCUAUGAGGAACUAGGCCUGGGCAAAAAUUACCAAGAACCGAACCGAACCCGUACCG
Md-miRN141	AAAACAGGAGGGCACGGGAGAACA	CUGCUUGUUCCCGUGCCCUCCCAUGCCCUGUGUGGUCAUGGUUAUGCCACGUCAACAUUUUCUAUUACUAUUCAUUUUUGUCUUAUUAUCUCUAUAAAAAAAUAUAUAUAAAAUGUUGACGUGGCUUAACUGUGACCACACAAAACAGGAGGGCACGGGAGAACACGGAA
Md-miRN142	AGGCCCGGAUCACUUGAUUUGAUG	UGGAUCUCUUUCUCCAAAGCCACCGAAUCAAGUGAUUCAGGGCCUUAAAAUUUGAUCUAACAGCUAAAAACAGAUAAGUUAGUAAAAACUUUUAAAAGUUAUAAUAAUUUUUUGCCGUUGGAUCAAAUUUUAAAGGCCCGGAUCACUUGAUUUGAUGGCUUUGGAGGAAGAGAUCCG
Md-miRN143	AAUAACGCUAAAGAGGAGGGGGUG	UUUAGCUAAGAUGUUGGAGCUUGUUUUUUUUUUCUUUAUUUUUUUGUUUUUUUAAACCAACGAUAUUAAUAACGCUAAAGAGGAGGGGGUGAACUUAGCCUCACAAGAAGCUAGC
Md-miRN144	AUGGUCGGACACUCUUACUCAUGA	UUGAAGAGAAAUUUUGAUAAGACUGUCUGAUAUUGAUGAGACUAGUAUAAUAUUGGGCGAGACUAAAAUUUAAAAGAUUACUAUUAUAUAAAAAAGUUUUACAAAUAACAUGGUCGGACACUCUUACUCAUGAUUCUUUUUAU
Md-miRN145	AAAACUCGUCCCGUGGAACAACGU	CGGAUGUGGAACAAGUCGUUCCAGGGGGUGAGGCGGAACGAAAAUUCACCCAAAACUCGUCCCGUGGAACAACGUGUUCCACCCA
Md-miRN146	AUAUCAUGUCAUGGCGCUGAAGGA	GUCAAUUUCAGAGAUCAUUUAUGAUAAAAAUCCUAAAAAGAAUGAACGAUUCCGAUAAUGAUACGACAAAAUUAUAUCAUGUCAUGGCGCUGAAGGAGGAA
Md-miRN147	UUUGCUCUGAAGGUUGGGAUC	AGGAUUGGGAUCAUCUCCGGAUCCCAGCCUUCGGAGCGACAUGAGCAAAACAAAUCAUCCUUCUAUUUUCAUCUUACCUUGUUUUGCGUGAUAAUUUUUCAAUAUUUAAAUUUAUUUCUGACCACAAGAUAAAAAAUUGGAGGAUGGGAUGUUUUGCUCAAUUUGCUCUGAAGGUUGGGAUCCGGAGGUGAUCCCAGUCCG
Md-miRN148	AAUGCCGGGCAUCCAAGUGGUACU	UAGGAGAGAUUUUUCCAAUGCCGGGCAUCCAAGUGGUACUCCACAUGUCAUAUUACAAGUGGAGGAAUAAUAUAUUUUUUCGUGUCUCUCCACUUGAAUUAUGACAUGUGAGGUACUUGCUUGAAUACCGGCACUUUGAAUUUUUUUCCUC
Md-miRN149	AAGCUAACGGGUUGGGUUCGGAUG	UAACGGGUGAUCCGUUAAGCUAACGGGUUGGGUUCGGAUGACUCGUAACUUAACGGGUUGGAUUGAACCCGACCCAAACCCUAUAAAUCCGAUCCGUUU
Md-miRN150	UCAUAUACUCUCAUCCCCUCC	CCUGGCUUCUCUGCCCUUCCACUUCUCAUAUACUCUCAUCCCCUCCUAUUUAUGCGGUCACAGUUAAGUCACGUCAAUAUUUUAUAUUACUAUUAUUUUUUGUCUUAUUAUGGGUAUAAAAAAUCAAUAUAAAAUGUCGACGCGGUUUAAUCGUGACCUCACAAAAUAGGAGAGGAUGAAAGUGUAUGAGAAGUGGGAGGGCAGAGAAGCCGGU
Md-miRN151	UUGGACUGAAGGGAGCUCCCC	AUGGAGGACGGAGCUCCUUUUAGUCCAAUUCAGAGGGCUGAGGAGUGGCAAGAGCUGCCAUCUCAUGCAUUUGGCUACCCCCUUAACAUAUUAUUUUUCCAACCCUAGCCCUCUGCACGAAUGUUAAGGGUUUGGCCUGGUGCAUGGCGUGGGAGCAACUCCUUCCGCUCGCUUUGCCCACCCAUUGGACUGAAGGGAGCUCCCCACCAG
Md-miRN152	AGUGUUAUUGUAACUACUGGCAGA	AGAAUCUCGCCUCUGGGAGGAAUAGACUUUCAUGUAACUCAUUCAGUGUUAUUGUAACUACUGGCAGAUUCA
Md-miRN153	AAAAUUCAGUUGGACCAUGCAUGC	AGCUAUCAGGAUCAUUGAUUUUUCUUGAUUUUCGUCAAUAAACAAAAGAAAAUUCAGUUGGACCAUGCAUGCA
Md-miRN154	AUUAGUAGGACCCAUAUGUGUGUC	GGACCCGCAAUUGGUCCCUAAAUAUAUACCUUAGUUUAGAUUUGGUUCCUAAAUUUUCACCUUAGUUUAAAUUUAAUCCUUGAAUACAUAUUAAUUAGUAGGACCCAUAUGUGUGUCA
Md-miRN155	AAGCCCUUGCAUGAUUUGAUCCCU	CGAAAGUUGUUCCACGAAUCAUUAACUGUUUAUCACUGUAAAAUCAAUUUGUCAAUAUGAAGAAUAACCUAACCUUUUAUAAGCCCUUGCAUGAUUUGAUCCCUCACUAAUAUGGGACAUUGGUCC
Md-miRN156	AACAGCCGAGAAUUGAGAGAGAGG	CACACACUCAUUUUUACCUCCUACACAUAUUUGUUAAUUUUUUGUCAUUGAUUUUUUUUAAUUCAUUUAAUUCAACAGCCGAGAAUUGAGAGAGAGGUGUAUGAGAAGUAAAUAAGGGUAUGU
Md-miRN157	AUGACACUUGGUGAAUCGGCUGUG	AGCCGGAAAUAUAGCUUGGUACACCGAGUAUCACAAUACAGGUGGUUAAAAGGUUUUUUUUCUUUCAAGUAUCCAACUACUUGUAUUAUGACACUUGGUGAAUCGGCUGUGUUCCCGGCA
Md-miRN158	AAGAGAUGUGGGCCGUUGGAUGAA	GUUAAGGAUGAGGAUUCUCCUCAUCAAGAGAUGUGGGCCGUUGGAUGAAAAUCCAACGGUUACAAUUAUUAUAACUUUAAAGGGACCCCUCUGUUUGUAGCCGUUGGAUUUUCAUCCAACAGCCCACACUCAUUGAUGUGGAGGAUCCUCAUCCUUAGCU
Md-miRN159	ACACGAUUUGAGGAUCUCCGGAAU	UGAUUUUCUUUAUAAAGAUUUUAAAGAUUUUUAAAUUAUGUUCGUUCAUCGUAUAUCGUGCGAUUAUAAAUUAUUUUAAAUAUUUUUAUUUAAAAUUAAACAUGAACUGUAACUUACGAAAAUUAACUGUACGAUAUACAAUAAGAAACACGAUUUGAGGAUCUCCGGAAUUCUCAUAAAUGGAAUCU
Md-miRN160	AGGGAUUCCGCAAUCAUGUCCGUU	CUCUGAGCAGUUCCCUAGGAUCUUAGGGAUUCCGCAAUCAUGUCCGUUUAUCGUAUAUCGUGCGGUCAGAAAUUAUUUAAAAUUUAAAUUUUAAAAUUCAAAUAUGAAUAGUACCUAACGAAAACUGACCGCACGAUAUACGAUGAACGAACAUGAUUGCGGAAUCCCUAGGAUCCCUAGGAAACUGCUCAGGA
Md-miRN161	AAGGAACACCACCUGACACAAGUG	GGAGAAAUUUUUAGGGGUACGGGCACUUGUAUUAGGUGGUGUUCCCACCAGUGAGAAUUUGAUACUUAGAUAUUCUUUUCUUUCUUCUUAAUUAACUAAAUUUAGGUGUUAAAUUCUCAUAGGUAAGGAACACCACCUGACACAAGUGCCAGGAACACAUAAAAAUUUCUCA
Md-miRN162	AUAAAGACAUGCGAUGCACCAGCU	AAUUUUUUAUUGUGACGGAACAUGGAUGGUACCAUACGUGUUUUUACGUAAGUGGUGGAAAAUUUUAACUUUUAAAUUAUUAACCUUUUAACACACGUAACUUGCCAUUUAUAUAAAGACAUGCGAUGCACCAGCUCGUGUGACGAUCACACUGAAAAAUC
Md-miRN163	AGACAUCACUGCCAUUUUGCCACC	GGUUAUACAAUUCAAAGACAUCACUGCCAUUUUGCCACCACAAGAGGCAAAAGAGUCGUGUCUUGGGAGUGACG
Md-miRN164	AAUAUGACGGGUACAUGGGGUGGU	UCUAGUGGAGAGAUUUUUCAAUAUGACGGGUACAUGGGGUGGUACACCACAUGUCAUUAUACAAAUAGUGAAAUAUGUGUGCUAAAAAGUUAAUAACUUAAAAAAUAACUUUUAUUAAAACACGUGAUGUAUCACUUGUGUUCCUGUCACAAUUAAAAUUUUCUUUUUCUAGU
Md-miRN165	AUCUCGGACUCGACUCUGCCGUAG	GGGCCCAAAGAGGAAAAUAUCAUGUUACGGUAGAGUCGAGCCCAGGUUAUGGUGAGGGCCCAGGCAAUAAAUUGUCACAUCCCAGCUCGGGCCCCCACCACAUCUCGGACUCGACUCUGCCGUAGCACGAUAUUGUUCGCUUUGGGCC
Md-miRN166	ACUUUGUGUGACCGUAAGAAGCUG	AAGUGGCGCUCUAUAUUUACAUCUUGUAUGUUGAAAUAGUCGAACAACUUUGUGUGACCGUAAGAAGCUGCCCUG
Md-miRN167	AUGUGUUGGUCAGGAGGAUCCUCA	AUUAAUAGAGGUGAUAAGCUUGCAAACUAUGGAAUUGGAUCCUCUCUUGAGCACAAUGUGAGUCUCCUCUUGACCAACACACAUGUAGGAUGUUGGAUGAAAAUUUAGCAGCUAUAAUUAUUAUAAUUUUAAAGGGAUCUUCUUGUUGGCCCACAUGUGUUGGUCAGGAGGAUCCUCACCUUGGGCUCGGGAGAGUAUCAAAUUCCACAAACUAUAUAUUUCACACCUCUCAUUAAC
Md-miRN168	AGGUGACUCGAUAAUGACCCGACU	AGGGUCGUCUUUAUCGUGUCUUAACGGAUCGUGUCGUAUUAAAUUCAUUAUCUUAACAGGUGACUCGAUAAUGACCCGACUCG
Md-miRN169	AAUACGGUCUAGUGGUAUUUCUCA	GUCAGAUGCUAUUUAUAUUUACUGGAGUAAUUACUCAUUUUUUUGUAUUUUAUAUUUUGUUUAACCCUUUGGAAAAAUUAAAACAUACAAAGUUCAUUUUUCAUAUUUAAUUUAGUUAGUUAUCAGUCACUUAAUAAUACGGUCUAGUGGUAUUUCUCAUCAUAUAUAAGUGAGAGUUGAA
Md-miRN170	UCUCUUCCACCAAAUCCACCCAAU	AAGGAAAUGGAUCCUCUUCGGAUCUCUUCCACCAAAUCCACCCAAUCACCUAAUUCGGACUUUUGAAAUUUGAUCAAAUGGCUAAAAUUAUUAUAACUUUUAAAGGGGUCCCCUAUUUGUAGCCAUUUGAUCAAAUUUUAAAGGCUCGGAUUGAUUGAUUUGGUGAAUUUGGUGGAAGGGAUCCGGAGAGGAUCCCUUUCCUA
Md-miRN171	AGCGAGUAUUGUGUGAAGACGGAU	CUUCGUCCAUGCAAUCCAGCAGAGAAAUCAGAUGAACAGAGCGAGUAUUGUGUGAAGACGGAU
Md-miRN172	UGAACAGUACAUGGUCGUAUU	CUGGCCCUCGGUUGGAGACGGAGGCAAAUACGGCCAUGUACUGUUCAUUAAAAUAUUAAUAUCUUGGAGAAUCUUGGAGGGCCAGAGGACUAAAACGAGACAUCUGGCCAGCCAUCGGUUGGAGAUGGCCAUGGCAGGCCAGAUGGCUCGUUUUAGCCCUCUGGCCCUCCAAGAUUCUCCAAGAUAUUAAUAUUUUAAUGAACAGUACAUGGUCGUAUUUGCUUCUGUCUCCAACCGAGGGCCA
Md-miRN173	AUUCUCAUGGUUGUAGUGCUGGUG	CAAAAGUGAAACUUGAAUAGUUACUAACACUAUAUCUAGUGAUAUUUCUUUUAAAAUAGAAGUUUUUAAUGUUCGACUCUUGUAGUUUGUGCUUUUAGUUUAGGAAGUUUUAACGAAACAUUCUCAUGGUUGUAGUGCUGGUGUGAUGGGCCUUUUCACUUUUU
Md-miRN174	AGAGAACGAAUCCAACCACCAGCC	AGUUGAUCAUUGGAUUUUUUCUUUAAAUCAUUAGAGAACGAAUCCAACCACCAGCCACCACACCAUUUGAUCUACA
Md-miRN175	AAAAUAGGAAGGGUGUGGGAA	UGAUUUUCACACACCCUUAACUACUUUUCCCACACCUUUCCUAUUUUUUUAGUACUUAAUUGGUAUUCUACUAUUUAAUCUUCCAUAUAUACUCCUCCCUAUUUAAUCUUUCAUUAAUUACCAUAAAAAAGUAGGAAGGGUAUAUAUGAAAGAUUAAAUAGUAGGAUACCAAUUAACUAUUAAAAAAUAGGAAGGGUGUGGGAAAAGUAGUUAAGGAUGUGUGAAAAUC
Md-miRN176	AAGGCCAAUGAGUGUGAAAGUAGG	CUUUGUUAAGGCCAAUGAGUGUGAAAGUAGGCAGCACACCUUCAACAUUUGUUGGCUAACAAGA
Md-miRN177	AACCGUGACCACACAAAACAGGGG	AUGCCCUUCUGUUUGUGUGGUCACGGUUAAGCCACGUCAACGUUUUAUAUUACUAUUUCUUUUUGUUUUAUUAUUUUUAUAAAAAAACAAUAUAAAAUGUUUACGUGGCUUAACCGUGACCACACAAAACAGGGGGCAC
Md-miRN178	AUAAGAACAACACUUGGCUGCUGA	AUUAUAUUAUAAGAACAACACUUGGCUGCUGAAAAUUCAGCAGCCACUCCUGCUUACACCCAAUAACGGGUGGACACGUGUUCAAGUUUUGAUUAUUUAAUCAAAACUUGAACACGUGUCCACCCGUGAUUGGGUGUAAGCAGGAGCUCCUGCACAACCCUUCAGCAGCCAAGUAUUUUCCAUAUUAUAAA
Md-miRN179	ACCGCACUGAAACUGAACCGCACC	AUAGUGUAGAAAACGGUUUGGUUUCGGUUUUGGCUUUUGAAAACCGCACUGAAACUGAACCGCACCUCAAAUAUUAA
Md-miRN180	AUAGUUACUCUACAGACGACCACC	CCUACAGACGACCAGCUCACCAGGUGCUCUACAGACGACUACCUCCAGGUGUUCUACAGACGACCACCUUCAUAGUUACUCUACAGACGACCACCUCCCCAAGUGCUCUAUAGA
Md-miRN181	UGACAAGGAGAGAGAGCACGC	UGAGCUAUGGUUUGAUGUUGUGUGACAAGGAGAGAGAGCACGCUUGUCAUCACCCAUGAACGGAUCAUGGUUGUUUACGGGCGUGCUCUCUCUUCUUGUCAUACGGUCCACCUGCUCU
Md-miRN182	UUCUGCACCCAAAAACCCAU	CUAUAUCCGAGUCCAAAUCUUCUGCACCCAAAAACCCAUGUGGCCUCUCUGUGCCUUUGUUAAUUGAACCAAACAUAAUUAAUGUUAAUUUGAUAAUAAUUAAAAUAAUAAAAAAUAAACCAAAUUAACAAAGGCACAGAAAGGCCGCAGGGAUUUUUAGGUGCAGAAGAUUUGGACUCGCUAUAU
Md-miRN183	AAGGGUCCGGAUCACUUGAUGGCU	GUCCAAGGAUCAAGUGAUUCGAACCUUUGAAAUUUGAUCAAACGGCUAAAAACAUAUAAGUUAAUAAAAACUUUUAAAAGUACAAUUUGUGGCCGUUGAAUUAAAUUUCAAGGGUCCGGAUCACUUGAUGGCUUUGGAG
Md-miRN184	AAGAAUCGAACCUAAGACCUCUCU	UAGUAGUAUUCCUCUUUACUUAUAAAAGAGAUCUUAGUUUCAAUUCUCAACAAAAGCGAAUUCGAAACAAAUUAUUAUGGCUAACCCAUUAUGAGACUUAACACAUUGUCCUCAUACCAUAGUAUAGAUAAUAUUGUAUGUUUUUUUUUUUUUUUUGUGAACAAACGAUAUUAUCUUCACUAAGAUGAGGGGGAGGGUUUAGUCUCACAAUGAAUUAACAAUAAUGUGGUUUAAAUUCUCUUUUGGCAAGAAUCGAACCUAAGACCUCUCUAUUAUAAGUGAAAAGAAAUGUCACU
Md-miRN185	AUUCGGCUGACCACCACCCCGAUU	GAAGUGUUUAAAGAUUGAGAUGAAGUGGUGAUUCGUUAAGUAAAUUUUAUUUUUGUUGCAAACAUUGUUUUAAAAACUCCCAUCUAAGUGCUAUUCGGCUGACCACCACCCCGAUUAAUCCCUAAACAUUUG
Md-miRN186	AUGUGAUGUUCCGUCCUGUGUUUC	GGUGCCCAAAACACAGGGUGGAAGAUCACAUGUUAUUAUACAAUUGGAGGAAAGUUUUUUUUUCUUUUCAAAGUGUUGAAAUGUGAUGUUCCGUCCUGUGUUUCAAACACA
Md-miRN187	UUUGGCUGCCGAUAAACGCCG	UGAUUUAUGCCCUGUUUGGCUGCCGAUAAACGCCGAGAAAAUCACGAAGAUCAGAUCUUUGACUUCAUGUUGUGUUCGGCGUUUUCUCGGCAACCAAACGGAUUGUAAUUUG
Md-miRN188	AGGGUUCGGAUUGUUUGAUGAGAA	ACUCCGGAUCCCUUCCAUCUAAUCAUCCUCAUCAAAUCAUUUAGAUUCUUGAAAUUUGAUCUAACGACUUAAGUUAUUAUAACUUUAGUGAGUUUCUAUUUUUAGCUGUUAGAUCAAAUUUCAAGGGUUCGGAUUGUUUGAUGAGAAUGAUUAGGUAGAAGGGAUCCGGAG
Md-miRN189	AAAACUUGUCCCGUGGAACAGCGC	GGAUGUGGAAUGAGUUCGUUCCAGGGGGAGGUGAAACGAAAAAUCAUCCAAAACUUGUCCCGUGGAACAGCGCGUUCCACUCG
Md-miRN190	AAACAAUCUGAGCCCUUGAAAUUU	CCACCUAAUUCUCAUCAUCAAACAAUCUGAGCCCUUGAAAUUUGAUCAAAUGGCUAAAGUUAUUAUAACUUUAGCCAUUUGAUCAAAUUUCAAGGGUUCAGAUUGUUUGACGAGGAGGAUUAGGUGA
Md-miRN191	AACCAUGACCACACAAACAAAAGG	UUCCACUUCCGGUAUUCCAGUGUCCUCCUGUUUUGUGUGGUCACGGUUAAGCCACGUCAAUAUUUUAUAAUUUUUUUUUUAUAGAGAUAAUAAGAUAAAAAUAAAUAGUAAUAUAAAAUGUUGACGUAGCUUAACCAUGACCACACAAACAAAAGGGCAUGGGAAUGCACCGAAAGUGGAA
Md-miRN192	AAACGGGAUUGGGUGUAAGUAGCA	CAGCAGCUAUUGGUUACACCCAAUCCCAGCUGGACAUGUGUCCAAAUUUUGAAACUCGAACAUGUGUCUAAACGGGAUUGGGUGUAAGUAGCAGCUGCUA
Md-miRN193	AUCCUCCUGACCCGUGUCUGUAGA	AUCCUCUCCGAGGCAAUUGGUCGGGAUCCUCCUGACCCGUGUCUGUAGACCGUUGAAUUUUUAUCUAACAGCUACAAUUAUUAUAACUUUUAGAGGACCUCAUAUUUGUAGUCGUUAGAUAAAAAUUCAACGGUCCACAGACACCGAUCAGGAAGGUCCCGAUCAAUUGCCUCGGAGAGGAUC
Md-miRN194	ACAAACAAGAGGGCACGAGAGGGC	AUUCUCUGCCCUCCCCGACUUCCCGUGCCCUCCGUACUUUUCUCUUUUGUGUGAUCACGGUUAAGUCACGUCAAUAUUUUAUAUUAUUUUUUUAGAGAGAUAAUAAGACAAAAAUGAAUAGUAAUAUAAAAUGUUGACGUGACAUAACCAUGACCACACAAACAAGAGGGCACGAGAGGGCACAUGAAGUAGGAGGGCAGAGAA
Md-miRN195	AUUGUAUGUCAGUUUUUAUCAGGC	AUUCAUCAUACAUUGUAUGUCAGUUUUUAUCAGGCACUGUUUGUAUUUAAUUUUAAGUAAAAAUAAUAAAAAUAAUUUCUGACCGUACGAUGUAAGAUGAAC
Md-miRN196	AAAUUCUUGCAUCCGGAUGUCUGU	GGUUCAGGCGUUUGUAUGUAAGUGGAUUGAUGGUGCAUGCGUCUGGUGAUGGUUUAGGAGAAAUUCUUGCAUCCGGAUGUCUGUAUA
Md-miRN197	AUAACGUCCUGGACACCUGAUAUG	UGUCAAAAUGUCCAUUGUCUAGUGAUUGCAAUAAUAACUAACAUAACACGAGUACACCGAUUCAUAACGUCCUGGACACCUGAUAUGACU
Md-miRN198	AUUAGGAUUUAGGCCCAUGUGAGC	GUAGUUGGAAGAUAGUACAUGUGAUAAAAAUUAGGAUUUAAGCCUAUGUGGUGAAGUCUAUUAGGAUUUAGGCCCAUGUGAGCCUCAUAUGCUACCAAUUAA
Md-miRN199	AAUAAUGUAUGACCGCACGAUGUA	AGUUAUUGUCAGGUAUUAUUUAUAUUCGAUUUUAAAUAAAAAAAUUCACAAUAAUGUAUGACCGCACGAUGUACG
Md-miRN200	AAGAGAGCAUGGAAGGGCACCACA	ACUUGGAUUGUCUGCCCUCCUAGUUGUGAUGCCCUUUCAUGCCCUUCUAUUUUGUGCGGUCACGGUUAAACCACGUCAAUAUUUUAUAUUAAUUUUUUAAUAAGAUAAUAAGACAAAAAAUAAUAAAAAUAUAAAAUAUUAACGUGGCUUAACCGUGACCGCACAAAAUAAGAGAGCAUGGAAGGGCACCACAACUAGGAGAGCAGACAAUCCAAG
Md-miRN201	CACCACCCGACUGUUAUUGUAUU	ACCUUGGCACCAAAGUCACCACCCGACUGUUAUUGUAUUCAAUUCAUCCUCCAACAAGUCCGUGAUCUCUAUGCGCAAUCUCUUAAUUUAUGAUAAAAUUAACAAAGAAAUGCUAUGAAAAGAAAGUAGUUUGCGGAUAGAGAUAACGGACUUGUUGUACGAUGAGCUGAAGAUGAUAACAGUCUGGUGGUUACUUUGGUGCCAAGGC
Md-miRN202	AAGAGGGGAUGAUAGUGUAUGAGA	UUUCCAUAUACUCUCAUCGCCUUCUAUUUUGUGCGAUCACGAUUAAGUCACGUCAAUAUUUUAUAAUGAUUUUUUUUAUAGAGAUAUUAAGACAAAAAGUAAUAGUGAUAUAAAAUGUUGAUGUGGCUUAACCGUAACCGCACAAAUAAGAGGGGAUGAUAGUGUAUGAGAAC
Md-miRN203	ACUUGAACACGUGUCCACCCGGAA	AUCCUGUGUGGACACGUGUUCAAAUUUUGAUUAAAAAAAUCAAAACUUGAACACGUGUCCACCCGGAA
Md-miRN204	AUAUUCCGGGGUUUUUGGCUG	GUUCUAUUAUGUUCAUGGGUAUCCUAUAUUCCGGGGUUUUUGGCUGUUGGAGAUUGGUCAUUGUAUCUUUGACCAAUGAUCUAACGGCCAAAAACCGCGGAGUAUAAGUUACCCGGAGCGUACGAGAAA
Md-miRN205	AACCGUGACCACACAAACAGGACG	UCCUCUUGUUUUGUGUGGUCACGGUUAAGUCACGUCAACGUUUUAUAUUAUUUUUUUUUAUAGAUAUAAUAAGAUAAAAAUGAAUAGUAAUAUAAAAUGUUAACGUGGCUUAACCGUGACCACACAAACAGGACGGC
Md-miRN206	AAAAACAGGAGGGCACGAGGAGGU	CUGCCCUCCCCGUGCCUUCUUGUUUUGUGUGGUCACGGUUAAGUCACGUCAAUAUUUUAUAUUAUUUUUUUAUAAAAAUAAUAAAACAAAAAGAAAUAGUAAUAUAAAAUGUUGACGUGGCUUAACCGUGACCACAAAAACAGGAGGGCACGAGGAGGUCAC
Md-miRN207	CGGAUCCCGCCUUGCAUCAAC	CGUAGGAGGCGUAGGGCACGAUGAUUCAUUUCCUGGCGGUCUCUAAUUCGCUUGGUGCAGGUCGGGAACCGCUUCGCCCCGUUUGAGCCUAUAAACCAGCUGGCUCGAGGCUGCGGGGCGAAACGGAUCCCGCCUUGCAUCAACUGAAUCGGAGACCGCGGUGAAGGCGGUUUCAUGGAUCUUGCGUUCCUGCU
Md-miRN208	AUAUCUCGAUAGGUUGUCUCGACA	GGCAUAUCUCGAUAGGUUGUCUCGACACUACUCGACAAAUUCUCUUGAUAUCACUCAUCAGAUUGCUUCGAUGUCGACAUCUGUUGAUAUGUGUG
Md-miRN209	AAGGUGCGGUUUCGGUUUCGGUGC	UUAAGGUGCGGUUUCGGUUUCGGUGCGUUUUUCAGUUAAAACUAAAACCAAACCGUUUCUUAC
Md-miRN210	AAGAGAGGAUGAGAGUGUAUGGGA	CGGCUUCUUUGCCCUCCCACUUUCCAUACACUUUCAUCCCCUCCUAUUAUGUGUGGUCACGGUUAAGCCACGUUAACAUUUUAUAUUGAUUUUUUUUAUAGAAAUAAUAAGACAAAAAACAAUAGUAAUAUAAAAUAUUGAUGUAGCUUAACCGUGACCGCACAAAUAAGAGAGGAUGAGAGUGUAUGGGAAGUGGGAGGGCAGAGAAGCCA
Md-miRN211	AUUUGAACAGCCCGGAUUUCGUGA	AAGCUCAGGAUGGGGAUCCUCCUGACCACGAAAUCCGAGCCGUUCAAAUUUAAUCUAAUGACUUUAAACAGGGAGCCCUUCUAAAAAUUAUAAUAAUUGCAACCGUUGGAUUAAAUUUGAACAGCCCGGAUUUCGUGAUCAGGAAGAUCCCCAUCCUGAGCUC
Md-miRN212	AAGAACCCGCUUGCAUGCACGACU	CAAUCGUCACACACGAGGUUGCGUUCGAGUUGAUCUGACUGUUCAUGCAUGUGAACUCCUCAAAACAGAAACAACAAGAACCCGCUUGCAUGCACGACUGAUUC
Md-miRN213	AUGAGACUUGGUGUACUGAGCUGU	GGAGAAAAUUUUCAAUGUGACAAGAACAUGGUCCAAUACACCAAAUGUUAUAAUAUAAGUGGUUGGAGGUUUUUUAUUUAUUUAUUUUUUAAGUAUUUAACCACUUCUACUAUGAGACUUGGUGUACUGAGCUGUGUUCCCAGCACACUGAAAUUUUUCUCA
Md-miRN214	CAAUGCCUCGGGAUCCUACCU	AACUGUUGGAUCCUUUCCGAGGCAAUGCCUCGGGAUCCUACCUACCAAACAACAUGGGCUGUUGGAUUUUGAUCCAACGACUACAAAUAGAGGAUUCCUCUAAAAAUUAUAAUAAUUAUCACCGUUAGAUCAAAAUCCAACGACUCAUCUUGUCCAGUCAGUAGGAUCCCGAGACAUUGCCUCGGAGAGGAUCCAAAGGUA
Md-miRN215	ACGGGUUGUUCCAGGGGGAAGAGG	AUGUGGAACGGGUUGUUCCAGGGGGAAGAGGUGGAAUAAAAAAUCAGCCAAAUUUCGUCCCAUGGGACAACCCGUUCCACAG
Md-miRN216	AAUGACUCUAACCAUCAAAUGACA	AAUGUGUAAAUUUGUAAUGGUUGGAUUCUAUUUUUAAUGAUUUAAAGAAUGACUCUAACCAUCAAAUGACACAUC
Md-miRN217	AACACAGGGUGGUACGCGACGUGU	UGGGAGAGAUUUUUCAAUGUGACAGAAACACAGGGUGGUACGCGACGUGUCACUAUACAAUUAGUGUGAUAUAUGUGUUAAAAAGCUAAUAACUUAAAAAAUAAAAAUUCUCACCACUUAUAUAAAAACACGUGAUGUAUCAUUCGUGUUACAGUCACAAUAAAUAAUUUCUCCCGA
Md-miRN218	AAUUGACCGCGGGAUGUAUGAUGA	AGGAUCUUCAAAUUAUGUUCGUUUAUCGUACAUCGUAUGAUCAGGAAUCAUUUUAAAUAUUUUUAUUUAAAAUUAAAUAUGAAUAGUACGUGACGAAAAUUGACCGCGGGAUGUAUGAUGAACGAACAUGAUUUGAGGAUCCC
Md-miRN219	AGAAGUGUUUGUGGGUUCUGAGAG	GUUUUUUAAAUAACUAAAAGCACUUUAAAUCAACAAAAACACUUAUGACUAUGUUUGGUAGAAAAUGUUAGAAGUGUUUGUGGGUUCUGAGAGCACUUACAAUUUUAUUAAAA
Md-miRN220	ACUCUCCCUCAAGAGCUUCUC	ACAGGGCAGUGAUUGCUCACUCUCCCUCAAGAGCUUCUCAGCUUAAGGCAAUAUGUUAUACCAAGAUCCUUAGUUUGAGGGGGAUAUUUGGUAUAUUUUAGGCUGUGGAGCUCGUGGGGGAGAACGACCAAGCUUUUGCCUUGA
Md-miRN221	AGUCUGAGAUGCCACACACCCAGG	GACUACACUCCAGAAUGUCAUUGUGGCAUAUGGAACUAAUAAUACAAUAUCACGUGGGAUAAUUGAAAUAUAUAUGACAUUGUAUUAUUAGUCUGAGAUGCCACACACCCAGGUGUAUGUA
Md-miRN222	AAGUUUGGUCGUUAUCGGGUCACC	AUAACAGAUUUGGAAUCAACCGUUAACAAGUUGGGUCGUUUUAGAGUUAUCCUUUAAAAAUACAUUAACAAGUUUGGUCGUUAUCGGGUCACCUGUUAA
Md-miRN223	AAUGAGUGUGGACCGUUGGAUGAA	CUAAGGAUGAGGAUCCUCUUCAUCAAUGAGUGUGGACCGUUGGAUGAAAAUUCAACGGCUACAAACAGGGGGUCCCUUUAAAGUUAUAAUAAUUGUAGCCGUUGAAUUUUCAUCCAACGGUCCACAUCCCUUGAUGAGGAGGAUCAUCAUCCUUAGC
Md-miRN224	ACCCUUGGGAUCCUACUGAACGAC	GGGACCUAGAUCCUCUCCGAGGCAAACCCUUGGGAUCCUACUGAACGACAAACACGGGCCGUUGGAUUUUGAUCCAACGGCUACAAAUAGGGAAUCCCUCUUAAAGUUAUAAUAAAUGUAACCGUUGGAUCGAAAUCCAACGGCCCAUGUUUAUCGCUCAGCAAGAUCCCGAAGGUUUGCCUCGGAGAGGUUCCAGUUCCA
Md-miRN225	AAGGAGUCAAAUGACUUAGCUGAU	AAAUUAUAGGUAUUUGACUCCAUCUUUGUUUGCCGUAAAAAAGACAGAUAGAAAGUAAGGAGUCAAAUGACUUAGCUGAUUC
Md-miRN226	AUGUUCGUUCAUCGUAUAUCGUAC	GGAUUCACAGAUCAAUCAAUCAUGUUCGUUCAUCGUAUAUCGUACAAUAAAUUUUCGUUAGAUAAUAUUUAUAUUCAAUUUAAAAUUUAAAAUUAAAAAUAAUUUAUAACCACACGAUAUACGAUAAUCAAACACGAUUAAUUGAUCAUCCGAAUCC
Md-miRN227	AACACAACUCGGUACAUCAAGUGU	CUGGUAUCGAGAGAUUUUUAAGUGUGUCAGGAACACAACUCGGUACAUCAAGUGUCAAUCACUUAUAUUAUGACACUAGGUAUAUCGAACCGUGUUUUUAGCACACUAAAAAUGUCUUGUUAUCAU
Md-miRN228	AGUGGGUGGGUAUAGCAGCAUUCU	CAGAGUGCUGUUAUGUCUGUCUACUUAAUUCUGUUUUCUCGUGGCGGGGAAAAUAGGACAAGUGGGUGGGUAUAGCAGCAUUCUU
Md-miRN229	ACGUGUCGACUCUGGAUUGGGUGU	UUUUAGUAGGAAUUCCUGCUUAUACUCAAUCCCGGAUGGACACGUGUCCAAGUUUUGAUUAAAAAAAUAAAAAUUUGGACACGUGUCGACUCUGGAUUGGGUGUAAGCAGGACCUCCUGCUGAAU
Md-miRN230	AAACAAGAGGGCACGGAAAGGGCA	CAAGGAUUGUCUGCCCUUCACUUCCGGUGUCCUUUUCGUGCCUUCCUGUUUGUGUAGUUACGGUUAAGUCACGUCAACAUUUUAUAUUACUAUUCAUUUUUGUCUUAUUAUAUCUAUAAAAUAUAUAUAUAUAUAAUAUUGACGUUGCUUAACCGUGACCACACAAAACAAGAGGGCACGGAAAGGGCACCGGAAGUGAAGAGCAGACAAUCCUU
Md-miRN231	AUUUCAACGGCCCGGAUCACCUGC	AUCCAAUCAAACUGAGCUUACUGAGUAGGCGAUUCAGACCGUUAAAAUUUGAUCCAACGGUUACAAACAAGAAAACCCUCUAAAAGUUAUCAUAAUUGUAAUCAUUGAAUCAAAUUUCAACGGCCCGGAUCACCUGCUCAACAUAUAUGGAUCCGGAGGGGA
Md-miRN232	AGAAGUGGUGUCUGAGUUUGUCCA	CAAUGAAUAGAAGUGGUGUCUGAGUUUGUCCACCAUACAUCAUUUUAGUCAUUCCCGAAAAAUCUCUCAAUAUCUUCAUUAAAUUGUCAUGUAAAAGAUCAUGUGAUCACCUUUUAAAGGGUAUAUUUGUCAAACAAACACCUUCACUUAUGAGGAUGUAGACUUUUAAUGUAAUAACCAAAAUAAUUUAUAGUAGACAAACUCAUGGAUCACUUAUAUCGAUUU
Md-miRN233	AAGGAUGAUUAGGUGGAAGGGAUC	CAUGGAAAUUGAUCAUCUCCGGAUCUCUUCCACUUAAUCCUACUUUUUAAAUAAUCCGGACCUUUGAAAUUUGAUGUAAUGACUAAAGUUAUUAUAAUUUUUAGGGUGGGCCUCUGUUUGUAGCCGUUUAAUCAAAUUUCAAGGGUUCAGAUUGUUUGAUAAGGAUGAUUAGGUGGAAGGGAUCCGAAGAAGAUCCCUUUCCGUC
Md-miRN234	AUAUACACCCGGUUACACCUAAGA	AUGAAAUCAUUUGGGGAAACAAUAGGUACAAUCGGGAGUAUGCUUGCCAGAGAAAAAAAAAAGGAAUACUGAUAUAUACACCCGGUUACACCUAAGAUUUUGUAUUGAUUCAG
Md-miRN235	AGGAGUGGUACCUGAGUUUGUCCA	CUUUGAAAUAAUAGGAGUGGUACCUGAGUUUGUCCACCAUCAAUCAUUUUGGUCAUUUCGUGAAAAAUUAUGUUAUAUAAGGACCAAAAUGACAAAAAAUAUCCUCAAUUUAAAAAACAACGAGCCAAAAUGAUUUGGCAAAAACUAAGGGUGUUUUUGUUAUUUUAUCCUUGUCUAUUGAAUAUUUUCACAGAAUGACCAAAAUGAUUGAUGGUGGACAAAAUCAGUGAUCACUUUCAUGGAUUUCAAGU
Md-miRN236	AGGACAUGAGGACCGUUGGAUGAA	UGAGCAUAUGCUCAGGAUCCUGCUGAGCAGGACAUGAGGACCGUUGGAUGAAAAUUCAACGGUUACAAUUAUUAUAACUUUAAAGGGACUCCUUAUUUGUAGCUGUUGAAUUUUCAUCCAACGGUCCUCGUUUCCUGCUCAGCAGGAUCCUGAGCAUAUGCUCAG
Md-miRN237	AGUCGUGGAUGCCGUUGGAUCGCC	AGAAGCUUGAGAUUCAAAGUGAUGCCUUGCUUGAACAGCAUAAUCAAGUCGUGGAUGCCGUUGGAUCGCCAUUUAGCUUCA
Md-miRN238	AAUAAAGGGCGGACAUCCAACAGA	UUCUGGGGCUGCCGCCCUUUUGAAAGGAUAGAUUUGCAAUAAUGUGUUGAUUAGUAUCAAUAACGUGUUGAUAAUUAAUUUGUCGAUAUCGCUUUGUCAUUUUGUAUCAAUGUGUUAUUGUCAAUCUAUUUUUAAUAAAGGGCGGACAUCCAACAGAG
Md-miRN239	AAGGGAUCCGGACUGUUGAAAUUU	CUCAAAUAAACUAAUUGUGCUGAGCAAGGGAUCCGGACUGUUGAAAUUUGAUCAAAUAAUUUCAAUUUUUAUAACUUUUAAAUGCCUCAUGUUUGUAGCUGUUUGAUCAAAUUUCAACAACCCGAAUCUCUUGCUCAGCAGACUUAGCUUUCUUGAGU
Md-miRN240	UUUUCUCCUUCUGCACGCCCC	AGGACAUGAUUUCCGAACUCCAUUUUUCUCCUUCUGCACGCCCCUGUUUAUUUCUGUCUUGUGAUUCCCGAUUGGCUUAUUCAAUCAAGUGGCAAGGAUUAAACAGGGGUUUGCAGAAGCCGGAAAAAAAAAGUGUGCGGAAAUCACUUCCC
Md-miRN241	ACUGGUGUACCGAGUCGCGUUCCC	CGGAAACACGACUCGGUACAUCAAAUGCAUGAUACAAGUGGUUGAAAUUUGUUUUCAAGUAUUCAACCACUUGUACAAGAACUGGUGUACCGAGUCGCGUUCCC
Md-miRN242	AGAGUGGAUGUUCGAGCUGCGCAC	GAGAUUCAAAGAGUGGAUGUUCGAGCUGCGCACCCAGUACAGGACUUUGCAAGUCAUGAAGAAGCUCUGACCCAUCCAUCCCAUGAAUUUG
Md-miRN243	AACGACCCGACCCGACCUGUUAAG	GUUAACGGGUCCUAACGGGUCUAACGGGUUGACCCAAAGUGACAUGUUAUUUAACGGGUUCACCCGUUAACGACCCGACCCGACCUGUUAAG
Md-miRN244	AAAAUCCUGUGGUUGAGAUUCUGU	UACCGUUAGAUUUGGCUUUAAUAAAAUCCUGUGGUUGAGAUUCUGUAGCCUGUGAUUUAAUCUCAGCCACAGAAUUUCAUUAAAGUCAAAUCUAAUGGUC
Md-miRN245	AUAGCUUGAGAUGAGGUAGGCCCA	CAGUUUGUCUAUCAAUUCUUUUGUUAAUAGUGACAUAGCUUGAGAUGAGGUAGGCCCACUC
Md-miRN246	AAGGAUCAAAUGAUCAGGGCCGUU	AAAAUCUGAGCUUAAGGAUCAAAUGAUCAGGGCCGUUAAAAUUUGAUCCAACAACUACAAUUAUUAUAACUUUUAGAGGGGCCAUCUGUUUGUAGCCGUUGGAUUAAAUUUCAACAGUCCAAAUCAUUUGAUUCUUAGACUCAGUUUUA
Md-miRN247	AUGAGUGUCGGCUAGCCUUACCCC	GUCUGGGAGAGAUGAGUGUCGGCUAGCCUUACCCCCAUUUAUGGAGAGGCUGCUUUCACCUAUUGGAUGUCUAGAG
Md-miRN248	CUUGGAUUGAAGGGAGCUCCA	CUUUCUUGGAUUGAAGGGAGCUCCAAUACUAUUUGACUGUCCUGUGUCAUAUUUUAUUUCAAUUUAUUCUUUUAACUUUAUGAAAC
Md-miRN249	AUUUGAUUGGUCCGGAUUCCUUGG	AGAUCUUCUUCGGAUCUCACUUUCAGGAGCCUAAGGACCAAGAAAUCUGGACCGUUCAAGAGAGAGAGAUUUAGACUUUGGUUUAUGUGAGAUGGGUCAGCAGAAUGAGUUAAUGGAAUCGUCAGAUUCAAUUUGAUUGGUCCGGAUUCCUUGGUCCUUGGACUUCGGAGAGUGAGAUCCAUAAAGGAUUUCA
Md-miRN250	AUUUCGAGAAUUCAUGAAUCGUGU	AGAUCCUCGUUGGACCCUCUUUGUGAAGAUUUCGAGAAUUCAUGAAUCGUGUCCGUUCAUCGUACAUUGUGCGGUCAGAAAUCAUUUUAAAUUUUUUUAUUUAAAAAUAAACAUAAACAGUACUUGACAAAAACUAACUAUACGAUAUACGAUGAACAAAUAAGAUUCAUGGAUCCCCAAAAUUCUCAUCAAAAGAAUCGGAGAGGAUCA
Md-miRN251	ACGAUGAACGGCUAGGAUGUAAGG	UCCAAAUGGUGGGGAUCCUAGGGAUCCUCACAUCCUAGUCGUUCAUCAUAUAUCGUGCUGUCAGAAAUCAUUUGAAUUUUAUUAUUUAAAAUUAAACAUAAAUAGUACCUGAUGAAAACUAACCGCACGAUAUACGAUGAACGGCUAGGAUGUAAGGAUCCCUAAGAUCCCCACCAUUUGG
Md-miRN252	AUAGAGUGUCAGUUGGCCACCCAU	ACUUAGUUAGACAUGGUAAGUGAUUUCUGUUAUGUCGUAAGAUAGAGUGUCAGUUGGCCACCCAUACUAAGG
Md-miRN253	AACCCUUUUCAUCAUCUUCUCUCA	ACUCUUUUCAACCCUUUUCAUCAUCUUCUCUCACACUUUCUAUAAAAAAAUUAAUAUAAGACGUAGCUUAACUGUGAUUGUUCAAAUGAGAGAACAGGAAAGAUGAGGGAAAAAAAAUAGGGAAGAGA
Md-miRN254	AGUAUCCAGCGGCUGAGAGAGGUG	AUCACUUCCUCGCCGUUGGAUUGUCCUUACGAGCUCGUACUGGGUAGUAUCCAGCGGCUGAGAGAGGUGAA
Md-miRN255	GGGCUAUUAGCUCAGUGGUAGA	AGCUCAUGAGAUAGCUGGGGGCCCGCAUGGCGGGCUAUUAGCUCAGUGGUAGAGAGCG
Md-miRN256	CGAGGAUUCGUGAAUCAUAUCUGU	GCCGGAUCUUUUUGUGAGGAUUCCGAGGAUUCGUGAAUCAUAUCUGUUCAUCGUACAUUGUGCGAUCAGAAAUUAUUUCAAAUAUUUUUAUUUAAAAUAAAAUACAAACAGAACCUGACAAAAAUUGACCGCACGAUAUACGAUAAACAUACACGAUUUACGGAUCCCUAGGAUCUUCACCAAAAGAAUUCGGA
Md-miRN257	AAGGAGUGUGGACCGUUGGAAUCC	AGAAUCUUACUGAUCAAGGAGUGUGGACCGUUGGAAUCCAACAGCUGUAAACAGAUAGGUCUUUUUAAAGUUGUAAUAAUUAUAGCCAUUAGAAGAAAAUCUAACGAUCCACACUUCUUGACUUAGGAAAGGAUCC
Md-miRN258	AUUAAAGUGAACAGUGCCGAGAGU	AAUUAUUAAUAGGAAAACUAAUGAAAAUGGCUUGAAAACUUUAAGUUUUAACGAAAAUGACAAAAAUGUGUUCUAAGUUAAUAGUACCAGGAUUAACUUUUUAGAGUAAAAAUGUGAUUUUUCAUUAAAGUGAACAGUGCCGAGAGUUUUUCGUUAAAGUUUCUAUUAUUAAUA
Md-miRN259	AUCCAACGGUCCGUGUUGCUUGGU	GGAGCAGAGGGUCCGAAUCCUGCUGAUCAAGCAAUAUGGACCGUUGGAUCAAAAUCCAACGGCUAUAAUUAUUACAACUUUUAAAGGAUUCCCUGUUUGUAACCGUUGGAUUUUGAUCCAACGGUCCGUGUUGCUUGGUUAGUAGGAUUCAGACCCUCUGCUCA
Md-miRN260	AUAAGCAUUCCAGAGGUACCGGGA	GGCACCUUAUGAUUGGCAAUAAGCAUUCCAGAGGUACCGGGAUACUUCUCGGUACCUCUGGGAUGCUUUUUGCCCAUCUCCCUUGCA
Md-miRN261	AACAUGUAGUGUAGCGUUCCGUGU	ACCCAAUCUAGGGGAUCGAACAAAAUUUCAGUGUGUUUGGAACUCGAGCGGUACACUAAAUGUCAUCAUCCGAUUAAAGGAAAGUUCUUGUUUUUUUUUUUAAGUAUUUCUCUAAUUAUAUAAUAACAUGUAGUGUAGCGUUCCGUGUUCUAACCAUAAUGAAAAAUCUCUUCAUGGGA
Md-miRN262	AUAUAGUGUUUUGUCCCGUGUUCU	CCAAGACACGAGACGAUAAGCCGUAUGUUAUUAUACAAUUGGAAAAAAAGUUCUUUUUUAUUCAAAUGUCUCGCCAACUGCAUAAUAACAUAUAGUGUUUUGUCCCGUGUUCUGA
Md-miRN263	AAUUUCCGUCACUCCUUGUUCAUU	AUGUGAAAAUUUGAGGAAUAAAGAUGAGUGGACAAGGGUGGAGGGAGCAACAAAACUAGAAAAGAAAGCCUACUAAAAAAUUAUUCUCGAUUUUUCUCAUGUGUAACAUUUCAUGUUCAGCUCAAUUUCCGUCACUCCUUGUUCAUUCCUACGUACUAUAAACACACGCAA
Md-miRN264	AAAUGAACGGCCCGAUGACCUUGG	CUGAGCAGAUGGAGAGGAUCCUCCUGAUCAGGCCCAUCGGGACAUUCAUUUUUUAUCCAACGGUUACAAAUAGGGGGCGCUCUAAAAGUUAUAAUAAUUAUAACCGUUGGAUAAAAAAUGAACGGCCCGAUGACCUUGGUCAAGAGGAUCCUCUCCAUCUGCUCA
Md-miRN265	AAAAGUGGUAUCUGAGAUUGUCCG	CUGAGAUUUAAAAUCAAUAAAAGUGGUAUCUGAGAUUGUCCGCCAUCAAUCAUUUUGGUCUUUCCGUGAAAAAUUAUGUUAAAUAAGGAUCAAAAUAACAAAAAUUCUCUCAAUUUAACAAACAAUAGGCCAAAAUGAUUUGACAAAAAAUUGAGGGUAUUUUUGUCAUUUACUCUAAUUUAAUGAAGAUUUUUCAUGAAAUGACCAAAAUGAUUGAUGAUAAACAAUCUCAAGAACCACUUCUAUUGAUUUCAAAUCUUAA
Md-miRN266	ACGAGUCGGUCCAGAGGGAAGAGG	AUGUGGAACGAGUCGGUCCAGAGGGAAGAGGUGGAACGAAAAAUCAGUCAAAUUUCGUCCCAUGGGACAACCCGUUCCACAG
Md-miRN267	AUGAGUAUCUUAGGAGAGCAUGAC	GCAUAUUAAGGCUUAUGAGUCAUGCUCUCCUAAGGUCCUCAUUAUGAGGACUUGUGAGGAUCAAAUGCACAUUAGGAAAAAAUUAUAUUAGUUUAGAUUAAGUGGUUUAAAAUAUUUGACACUUAAUAAAGUAAAAAAAAAAAAAACAGAGUUUUCUAAUGGUUGAUAGAUUUUAAGUUGGUUUUGCUUUAUUAAUUUGUCAAAUAUUAACCUUUUUUUUUUUUUUGGUCAAUAUGCAUUUGGUUCUUAGGUCUUCAAAAUGAGUAUCUUAGGAGAGCAUGACUCUAAAGUUUAUAUGG
Md-miRN268	AUGAGCCUUUGAUGGGAGAGA	AAUAAGGAAGAGGAUCCGGUUCGGAUCUCUCCCAUCAAAGGCACAGGAUCAAGUGCAGACCGUUAAAAUUUGAUCCAAUGACAACAAACAGAAAUCAUUCUAAAAGUUAUAAUAAUUGUAGUCGUUGGAUCAAAUUUCAACGGCCUGAAUCCCUUAAUCAUGAGCCUUUGAUGGGAGAGAUCUGGACCGGAUCCUCUUCCGUGUA
Md-miRN269	AUUAAUUGGUAUUGUUCACCUGCC	UAGGGGUAAGAUUAUCAGUAUGAAAAUUUCAUUAAUUGGUAUUGUUCACCUGCCUC
Md-miRN270	AUAGGAGGGCACGGGAACAAGGAG	AAUGGACAAUGAUUGUCUGCCAUCCUUGUUCCUAUGCCCUCCCAUAUCCUCUUAUUUGUAUGGUCACAGUUAAGCCACGUUAACAUUUUAUAUUACUAUUUAUUUUUGUCUUAUUAUCUCUAUAAAAAAAACAAUAUAAAAUGUUGACGUGGCUUAACCGUGACCACACAAAAUAGGAGGGCACGGGAACAAGGAGGCAGACAAUCCUUGUCCAUA
Md-miRN271	AAUAGAGAUACUUUGGAUGCGGUC	AGAUACGACACACAAAUUGUUAAUAUAUUUCAACACUGAAAGAUGGAUAAUAGAGAUACUUUGGAUGCGGUCC
Md-miRN272	AUCGUAGGCGCGUGAGACUCUUGA	UUCAUCGUAGGCGCGUGAGACUCUUGAUCUUGACCUAAGGUGUUAUUUGUUUUGUAGGUGCAAUUUUGUCCAAUAGCAAGAAGGAAGAAAUUUGCAUCCACAAAUUGAUGCUUUCAUUGAGAGUUGAGUCACACGCUCGUAGAAGAC
Md-miRN273	ACAGGUCGUUCCAGGGAGAAGAGG	AUGUGGAACAGGUCGUUCCAGGGAGAAGAGGUGGAACGAAAAAUCAACCAAAUUUCGUCCCAUGGGACAACCCGUUCCACAG
Md-miRN274	AGGAGGGGAUGUGAACGGUAUGAG	CCACGUCAACAUUUUAUAUUCCUAUUGUUUUUUGUCUUAUUAUUUCUAUAAAAAAAAUCAAUAUAAAAUGUUAAUAUAGCUUAACCGUGACUACAGAAAUAGGAGGGGAUGUGAACGGUAUGAGAUGG
Md-miRN275	AGGGACCCGUGACACAAGAUGUAG	GCUUCCUGAAGGGACCCGUGACACAAGAUGUAGGGUCUCUGCUGACCAAUCAGCAUUUCACUCAAUUCACUACGUACGGCUCCCAUGACCAAUCAGCAGAGACCCUACAUCUUGUGUCACGGGUUCCUUCAGCAAAGA
Md-miRN276	AAUAGGUGUGGUCUCUCUGUGGCC	CCUUCUGCACCUAAAAUAGGUGUGGUCUCUCUGUGGCCUCAAUAAGUGACUAACACGUAUUUAUGAUCUUAACUUUGCUUAAUUUUGUUUUCAUAAAUUUAAUAUGUAUCUAACACUCAUUGAGGCCAUAGAGAAGCUACACUUAUUUUGGGUACAGAAGA
Md-miRN277	AAAACAUGAGGGUACGGGAAGAGC	UGGAUUGUCUGCCCUCCAAUUUCUGUGCCCUCCUCGUGUUCUCCUGUUUUUGUGGUCACGGUUAAACCACGUCAACAUUUUAUAUUACUAUUUUUUUUUGUUUUAUUAUUUUUAUAAAAAAUAAUAUAAAAUAUUAACGUGGCUUAAUCAUGACCACAUAAAACAUGAGGGUACGGGAAGAGCACCUAAAUGGGAGGGUAGACAAUCC
Md-miRN278	AGCUCUGUUGGCUUCUCUUUG	GAUGAUCACGUGGGUUUUGCAAAGAGUUUCUUACAGAGUUCUUUGGCAUUCUGUCCACCUCCCCCCUCUCUCUGUGUGUCUGUGGCUCAAUGGAUGGAGGUGGGCAUACUGCCAACAGAGCUCUGUUGGCUUCUCUUUGUAAAACCCCCGUGACGACAUA
Md-miRN279	CGAUAGGGCCCAUAGGAACCA	UGGACGAUAGGGCCCAUAGGAACCAUGUAUUUACCGUCUAGAAUCCUUAUGGUGAAUACAUGGUUCCUAUGGGCCCUACCGUCCC
Md-miRN280	ACGUGACUUAACCAUGACUGCACA	UCAUCCUUUCCUAUUUGUAUGGUCACAGUUAAGCCACGUUAUAAAAUGUUGACGUGACUUAACCAUGACUGCACAAAAUAGAAGGAGAUGG
Md-miRN281	AGGGGAUCCAUACUGUUGAAAUUU	CAGAAAGGGAUCCUCUCCGGAUCUCUUCCUUCUAAUCCACUAAAUUAGGGGAUCCAUACUGUUGAAAUUUGAUCCAACGGCUAAAGUUAUUAUAACUUUUAAAAUUGACCCCUAUGUUAUAGUCGUUUGAUUAAAUUUCAACGGUACGGAUCUUCGAACUUAGUUGAUUAGAAAGAAGGGAUACGGAGAAGAUUCAUUUCUU
Md-miRN282	AUAAACGGUCACGAUCACGGGAUU	AGGGAUCUCAUAAUCGUGACUGUUCAUUGUUCAGUUAGAAAUGAUUUCAAAAUUUAAAAUUUAAAAAUAAAUAUAAAUAGUACCUAAUAAAAAUUGACCGUACAAUGUACUAUAAACGGUCACGAUCACGGGAUUCCC
Md-miRN283	AUAUCCGACCGUGUUCCCGACACA	AUUUUCGGUAUAUCGAAAAUAUGGUCCAGUACACUAAAUGUCAGAAUACAAUUGGUUGAAUUUUUUUUUUCAAGUUUCCAACCCAUUAUAUUAUUACACUUAGUAUAUCCGACCGUGUUCCCGACACACUAAAAAA
Md-miRN284	AAAGUUCGAUGUAGUGUGUACCCC	UUGUAGGGUCCACACCACAUCAAACUUUAACGAUUCAAACCCUCUAUUUUUCAAGUUUCACCUCAUAGAUCAUCCUUGCAAAAUAUUAGCCAUAUUGGAAAUGUUUAAGACAUCUAAUUGAGUUCAAAGAAAUUAACGAAUACUUUGUUACAUAAGAAACAAUGAAAUUUUAUUUUGAUAAUUAAAUAGGCAAAUAAGUUCAGAUUGAAUUAAAUUUUUAUAAGGAUAAUCUAUGAAUUGAGACUUACAAAAUAGACGGUUCAAAUCGUGAAAGUUCGAUGUAGUGUGUACCCCACAC
Md-miRN285	AGACACGAUUCAUGAAUUCUCAGA	UUUCGGGAUUCAUAAAUCAUGUCCGUUCAUCGUAUAUUAUGCGGUCAUAAAUUAUUUUAAAUAUUUUUAUUUAAAAAUAAACAUAAACAAUCAUUAAUAAAAACUGACCGCACGAUAUAUGAUGAACAGACACGAUUCAUGAAUUCUCAGAAU
Md-miRN286	AAUGUAGCUCCACGUCUGACCCAC	CCAAUGUAGCUCCACGUCUGACCCACUCCAAAGUGGUCCUACGUGAGGGGCGUGUUGA
Md-miRN287	UUUUUUGAGCAAAUGGGGACA	UGUCCUUUUUCCAUAUGAUUAUCUUUUUUGAGCAAAUGGGGACAUUCGUUGACUUGUUAAUAACCAAGUAUAUUCUUUUGUUACUCAGAAUAUCAUUUGUGUUGAGUUCGUCUUUGACAACCAACCUAUGAACGAAAGAGUAACCAAAAAGAAUACUUGCUGUCGAAAGAGUUCACGAAAGUCCUCAUUCGCUUAAAAAAAAGAUUGUUGUGUCGAAAAUCAGACU
Md-miRN288	UUACCUGGUUGAUCCUGCCAGU	CCUGCGUGCGGGGCGCUCGGGGAGCUUGCUCUCUCGGAACGAUAGUUACCUGGUUGAUCCUGCCAGUAGU
Md-miRN289	AACGGCCCGGAUCGCCUGCUCAGC	ACCGGAUCCAUAUAUACUGUGCUUGCUGAGCAGAUGAUCUAGACUAUUGAAAUUUGAUCUAACGGCUACAAUUAUUAUAACUUUUAAAGAACCCCAUGUUUGUAGCCGUUGGAUCAAAUUUCAACGGCCCGGAUCGCCUGCUCAGCAGGCUCAAUUUUAUUGGAUCCGGA
Md-miRN290	AUGAGUCGUUCCAGGGGAUGAGGU	UGUGGAAUGAGUCGUUCCAGGGGAUGAGGUGGAACGAAAAUUCAUCCAAAACUUGUCUUGUGGAACAACGUGUUUCAUC
Md-miRN291	AAUAGAGUAGUGAACAUCGCCACC	UUUUUUCUCAUGGUCCUCAAGCAGUGGUAGUGCUCGUUACAUUACUUAUGAUCUUUGGAUGAGUUUAAAUUUUGAGAUUUGUAUCUACUCAUUACACAUUUUUUGACACAAAUCUCGAAAUUUAAAUUCAUCUAACAGUGUUAAAUAGAGUAGUGAACAUCGCCACCACUUAAGGAUGGUGAGCAAAAAU
Md-miRN292	AAUCGUGACCACACAGACAGGAGG	UUCCAUGCCCUUCUGUUUUAUGUGGUCACGAUUAAGCUACGUUAACAUUUUAUAUUUUUUUUAUAAAGAUAAUAAGACGAAAAUAAAUAGUAACAUAAAAUGUUGACGUGGUUUAAUCGUGACCACACAGACAGGAGGACAUAGAAGGAC
Md-miRN293	AGAAGGGGAUGAGAAGGGCAUGGG	AUGGCUUUUUUUUUUUUCCACAUCCUUCUUAUUCUCUCCUAUUUGUACGGUUACAGUUAAGCUACGUCAACAUGUAAUAUUCCUAUUACUUUUUGUUUUAUUAUCUCUAUUAAAAAAUUAUAUAAAAUGUUAACGUAGCUUAACCGUGACCGCACAAAUAGAAGGGGAUGAGAAGGGCAUGGGAAAAGGAGGGUAGACAA
Md-miRN294	AAUGAACGGUCACAAUCGCGGGAU	AUCCUCGUCGGAUCCUUUUCCUAGGGAUCCCGCGAUCGUGACCGUUCAUCGUACAUCGUGCGGUCAAUUUUCAUUAGGUACUAUUUAUAUUUAAUUUUAAAUUUUGAAAUGAUUUCUGACCGUACGAUGUACAAUGAACGGUCACAAUCGCGGGAUCCCUAGGAAAAGGAUCCUUGCCGGA
Md-miRN295	AUAAACAGGAGGGCACGGAGAAGG	CCCAUUUCAGUGCCCUCCUGUUUUGUGUGGUCACGGUUAAUCCAUGAUAACAUUUUAUAUUGUUUUUUAUAAAAAUAAUAAGACAAAAAAAAUAGUAAUAUAAAAUAUUGACGUGGCUUAACCGUGAUCACAUAAACAGGAGGGCACGGAGAAGGC
Md-miRN296	AUCGGAAAGUCCACCCUUGCU	GGGAUCGGAAAGUCCACCCUUGCUCAACUGGUGUACAAAGAUGUAAAGGUUGACUUUGGCGUCCA
Md-miRN297	AUUAUUCCUAGGUCAUUGUGCGGC	UGUCUUAGUUCUUGCCACUUAGUACUAUAGUGAUAUUCUUCUUUACUUGUAAAUGACAGAUCUCAUAUUUGAUUCUUGUGAAAGACAAAUUUGAACCAUAUUAUUCCUAGGUCAUUGUGCGGCUAAGCU
Md-miRN298	CAUUUUUCUCCUUCUGCACACUCU	UGCACACAUUUUUCUCCUUCUGCACACUCUUGUUUAUUUUUGUUGUUUAAUUAUUCUUUAAUAUAUGCAAUUUAAAAGCCAUAAAUAAAUAUGGGUGUGCAAGAAGUGAGAAAAAGGGUGCG
Md-miRN299	AAUAGAAUGACUUUCAUGGCACGU	UGCAAUAGAAUGACUUUCAUGGCACGUGUACAACGCCACAGUAGCGUUUUGUGUU
Md-miRN300	AAGGGGAGGAAGAGUUCAGCUAAC	AGUUUAUUCACACUAAAUUGUUAUUUAUUUUUUAUUUUUAGUACAAUGAUAUAUUUUAUGCUAAGGGGAGGAAGAGUUCAGCUAACCACACAAUGGGCA
Md-miRN301	AAUGCCCUUCCAUGCCUUCCUGUU	AAGGAUUGUCUGCCCUCCUAUUUUCAAUGCCCUUCCAUGCCUUCCUGUUUUGUGUGGUCACGGUUAAGCAACGUUAACAUUUUAUAUUAUUUUUUUUAUAAAGAUAAUAAGACAAAAAUGAAUAGUAAUAUAAAAUGUUGACGUGGCUUAACUGUGACCACACAAACAGAAGGGCAUAGAAGGGCAUGGAAAAUAGGAGGGUAGACAAUCCUUG
Md-miRN302	CACAAACAAGAGGGCACGGAAAGG	GAUUCUCUGCCCUCCCAUUUCGGUGCUCUUUCCGUGCCCUCCUGUUUUGUGUGGUCACGGUUAAUCCAUGCUAACAUUUUAUAUUAUUUUUUUAUAAAAAUAAUAAGACAAAAAAUAAAUAGUAAUAUAAAAUAUUGACGUGGCUUAACCGUGACCACACAAACAAGAGGGCACGGAAAGGGUACCGAAUUGGGAGGGCAGAGAAU
Md-miRN303	AUUUUCAUCCAAUGGCCCACAUCC	GGAUGAGGAUCCUCCUCAUCAAUGAGUGUGGGCCGUUGGAUGAAAAUCCAACGGCUACAAACAGGGGUCCCUUUAAAAUUAUAAUAAUUGUAGCCGUUGGAUUUUCAUCCAAUGGCCCACAUCCCUUGAUGAGGAGGACACAUCA
Md-miRN304	AAUUGUCACUGCUUAUGGAC	UGAGUCGGUGACUCAUAGGCAGUGGCUUGGUUAAGGAACCCACCAGAGUCGUAGCAAAAACAUGUCUUCAUAUGGUAAUUGUCACUGCUUAUGGACCCAAACUUG
Md-miRN305	AUGACACUUGGUGUACCAGAUUGU	UUACGAGAGAUUUUGUAGUGUGUCGAGAAGUGGGAACAUGUUCGAGUUCACCAAGUGUAAUGAUACAAUUGGUUUGAAACUUGAAAAAAAAAUCUCCAACCAAUUAUAUUAUGACACUUGGUGUACCAGAUUGUGUUCUCGACACCUUAAAAAUUUCUUGUG
Md-miRN306	AACGGGUGAUAACGGGUCGGGUUC	CCCGUUAGGACCCAUUAACAUCCGUUAGCACCGGUUAGUUGAAGAUAUUUUAGUAAUUUUAGUAAAGUCUUAAUAAUAAAAAAUAAACUUUAUGCAAAAAAAAAAAAUUAAUUGUUAACGGGUGAUAACGGGUCGGGUUCGGA
Md-miRN307	AAAAGAUGUUAGGCGCUAGUCGGC	UGUUGACAUACUUUCUAAUAUAUUUGAGUUCUACACACAAUAAUAUGGUCCAUUUCUAUUAAAAAUAUGUUAGAUAUGAAAUUUGUUGUGUGCAAAGUUUUAAAAGAUGUUAGGCGCUAGUCGGCC
Md-miRN308	UAGUCCAUGAGAUUGUCCGCC	CGAUAAAAGUAGUCCAUGAGAUUGUCCGCCGUCAAUUAUUUUGGUACGUUAAUGAAAAAUCUCCGUUAAAUUGAGGGUAUAUUUGUCAAAUCAACUCCUCCACUUUCACUGAUUUCUUCAAUUUAACGAAGAUUUUUCACAAAAAUGACCAAAAUGAUUGACGGUGGAUAAUCUCAGAGACUACUUCUAUUA
Md-miRN309	AUUCGACUGAGCCUUUUGUGUGUG	UGUCCACGCACAGUGGACUCGUUUGGAAGUACUUUUAAAAUGACUACAAGCGCUUUUAGUGAAAAUGUUUUGAAACCAAUCCUUAGUAAAAUCCAAAUGAAUUCUAGAUAAGAAUUUGAAGCGCUUCUUGCAAGAAACACAUAUCUAAUACUUUUUCCAAAAAAAACAUUUGAAGUGCUUUUGAAAACCAAAAUCAAUUUCAUCAAAAACGCUUUCAAUCAUUUUAAAAUCACAUUCGACUGAGCCUUUUGUGUGUGUGACC
Md-miRN310	AAGAUCCACUCACCUAGGCGAUGU	GCCCUCGUGCUAGGUAGAAAUGAGAAUAUAUAUAUAUAAGGCUUACAAGAUCCACUCACCUAGGCGAUGUGGGA
Md-miRN311	UGACAGCCUCUUCUUCUCAUG	AGAGUGUAUAACAUGAAGAGAAGAGCGUUGUUUGGUAGCCAAGGAUGACUUGCCUGCUGCCUCUCCUAAUUCUAAUCCAAUCCAAUCCAAGAGGAGUCCUACGUUGUUGGGUUUCCCAGCAGCAGGCACCAGGCAGGUCUCCUUUGGCUAACUUGACAGCCUCUUCUUCUCAUGCUAUACCCUUC
Md-miRN312	UGACAGCCUCUUCUUCUCAUG	AGAGUGUAUAACAUGAAGAGAAGAGCGUUGUUUGGUAGCCAAGGAUGACUUGCCUGCUGCCUCUCCUAAUUCUAAUCCAAUCCAAUCCAAGAGGAGUCCUACGUUGUUGGGUUUCCCAGCAGCAGGCACCAGGCAGGUCUCCUUUGGCUAACUUGACAGCCUCUUCUUCUCAUGCUAUACCCUUC
Md-miRN313	AUUGAAUGGUCCGAAUUGUCUGCU	AUUAAAUUGAAUGGUCCGAAUUGUCUGCUCGAAUAGUGAAAUCUGGAGAGAAUCUUUGUCUAUAAAUUUGAC
Md-miRN314	AUAAAAACACGUGAUGUACCCGCC	AGUGGUACAUCACGUGUCCCUAUAUAAAUGGUGGGUUAUGUAUGUUAAAAUGUUAAUAACUUAAAAAUUAAACAUUUCCACCAUUUAUAUAAAAACACGUGAUGUACCCGCC
Md-miRN315	AGUGAGCCGACGAAAUUUGAACCC	UGGUUUUCAUUAUGUUGACUUAUAGAAAUUUCAUAUGGAUUUUGGAAGAUUUGAGAAGAUUUUUUUUCUUUUUGUUAUAUUAAAUGUUAGAUUAGUGAGCCGACGAAAUUUGAACCC
Md-miRN316	AAGUGAUUUUUGGCCGGCAUGAUC	CUAUCUUUUAGAACAUCAUUCAUAGAUCAUCAUUGUAAAAAAUUAAACAAAUCCAAAACCAUUAAGUUGUAUUGGAGAAUAUGAACAUAUAUGAUUCUACAAAGAAACUUUUAAUCCUUAAUCCAAUGGUCAUAUGGUUGUAAAGAUAAGUGAUUUUUGGCCGGCAUGAUCUUCCAGAAAAGAUCUAAAAGAUAC
Md-miRN317	AUAUGACCUAUGUACCCGUGUUUC	CUUGUAUAAUGACAUAUGACCUAUGUACCCGUGUUUCGGACACACUGAACUGAAAAGUCAAGUACACUUCAGUUUCCAUUCAAACCAAAAGACACCAGGUUCAUCUUUUAAUGCAAUACAGC
Md-miRN318	AAAAGCCUCGGGAUCCUCCUGACC	UAGGAAUUGGAUCCUCUCUGAGGAAAAGCCUCGGGAUCCUCCUGACCGACUAACAUAGGCCGUUGGCUACAAACAGGAGGUCCCUCUAAAAGUUAUAAUAAUUGUAGCCGUUGGAUCAAAAUCCAACGGCAAGUGUUAUUGGGUCAAGAAGAUCCCGAGGCUUUGCCUCGGAGAAGAUCCAAUUCCUU
Md-miRN319	AAUACACCCUGAGGCUUGGCAUCG	UGAACAUUUGAGUUGGUUACAAAAUACACCCUGAGGCUUGGCAUCGUUUUCAAAAAGGCAGGACGCUUUUAUUUUUUUCACUUUACCACAUGAAAUACUCACACGUUAAUAACUCCCAAGUCAUUUUUGUUCACAACCACAAGCCUCAAGGGCGUAUUUUGUAAUUAGGUCUAAAAUUUUCU
Md-miRN320	AAUGGCACGGAUUCCCUGAUUUGA	ACGGGAAAUUCCUCAUAAUUCAUCAAAUCAAGGAAUUCGUACAGUUAAAAUUUGAUCUAACAGUUGAAGUUAUUAUAACUUUUAAAGUAAGACCCUUUUUGUAAUCGUUGGAUUAAUUUUCAAUGGCACGGAUUCCCUGAUUUGAUGGAUUAAGCGAAAGGAAUCUGA
Md-miRN321	AAGUAAUCCGGGCCUUUGAAAUUU	UCUCUCCCAUCAAAACCACCUAAUCAAGUAAUCCGGGCCUUUGAAAUUUGAUCAAAUGACUAAAACAGAGGAUCUCUUUAAAAGUUAUAACUUUAGCUGUUGAAUUAAAUUUUAAAGGUUUGGAUUAUUUGAUUAGAUAGCUUUGGUGGGAGAGAU
Md-miRN322	AAUGGCCCAGAUGACCCGAUCAGA	AGCAUAGGGUGGGAAUCAUCCUGACCGGAUCAUCUGAACCAUUGAAAUUUGAUCCAAUGGUUACAAUAAUUAUAAUUUUUAGAGGAUCCUCCUGUUUGUAGCCAUUUGAUCAAAUUUCAAUGGCCCAGAUGACCCGAUCAGAAUGAUCCCCACCUUAUCCG
Md-miRN323	AAACAACGUUCAUUGGGUGAGUGA	CAGGGUACUUAUGCUUUUUGUUUUGGAGAGAUAGUCUCAUCUUAUCCAACUCAUGUGUCAAUCUUUUAUUGAAUAUAAGAUUUAGUUUUUAAAAGCGUAAACAACGUUCAUUGGGUGAGUGACGUCACUAAAACUCUGCACACAAUGCAAAAGAGACCCUC
Md-miRN324	AAUACUUGGUAUGCUGGCUGUGCU	CGGAAAUACGGUCCAGUACACUAUGUGUUAUAAUAUAAAUGGUUAGAAUUUUUUUUUCAAGUAUCAAACCACUUAUAUUAUAAUACUUGGUAUGCUGGCUGUGCUCCC
Md-miRN325	CUAACAACCUUCUCAUUUGAACCU	CGGUUUAGUGAUUAAGUUGUCUUUUUCGGAGGAUGCUAACAACCUUCUCAUUUGAACCU
Md-miRN326	AAAACAGAAGGGCACGGAGAGGGC	ACUUGGAUUGUCUGCCCUCCUAUUUCGGUGCCCUUCCCGUGCCCUCCUGUUUUGUGUGAUCACGGUUAAGUCACGUCAAUAUUUUAUAUUAUUUUUUUAUAAAAAUAAUAAAAUAAAAAGAAAUAAUAAUAUAAAAUGUUGACGUGGCUUAACCGUGACUACAAAAACAGAAGGGCACGGAGAGGGCACCGAAAUUGGAGGGCAGACAAUCCAAG
Md-miRN327	AACUUGUCCCGUGGAACACAUCGU	GGACGUGGAACAACCCGUUCCACAGGGGGGAGGUGGAACCAAAAAUCAUCAAAAACUUGUCCCGUGGAACACAUCGUUCCACUCG
Md-miRN328	AAUGAACUUUCUGCCACCUCACAG	GUGUGGGGGGGGGGGGGGCCGGGGAAUGCUAAAGAGAUUUUCUCAAAAGUGAGAUUUUUAAUGAACUUUCUGCCACCUCACAG
Md-miRN329	AAGCUCGUGUUUGACGUCAAUUGU	CCCAUGCAUUGAAUCAAGUAUAGGGUUAAACAAAUCAUAAUAAAAAAUUACUCAGCGUCAAUCGUUUAAGCUCGUGUUUGACGUCAAUUGUUGGA
Md-miRN330	AGGUAGUGUACCAUCUGUGUUCCC	CGUUACACGAGGUGGUACACCACGUGUUUCUAUAUAAAUGUUAGGUUAUAUGUGUUAAAAGGUUAAUAACUUAAAAAUUAAAAUCCACUUGCAUAAAAACAGGUAGUGUACCAUCUGUGUUCCC
Md-miRN331	AGGAAUCCCAUGAUCAUGAUCGUU	GGAUCCUUUUAUUGGGGAUCCUAGGAAUCCCAUGAUCAUGAUCGUUCAUCGUACAUUACAAUCACGAGAUCCCUAGGAUUCCCAGAGGAUCCU
Md-miRN332	AACGUUCUUGUUUCUUAUUGGUGG	CGAGGCCUAACAAUUUUCAAUAAGAGUAGUACUAGGUAGACCAAAUUUUUUAACCCAAAUUUACAAGCUAAAUGAUGUGGUUGUAGAUUAUUGGAUUAUUAAUUAAGUGUCGAUUAACGUUCUUGUUUCUUAUUGGUGGCACAUCA
Md-miRN333	AACUGAUGAUGUGGCAGGAUCCCG	AAGUGUGAUUUUUCUACCAUUUUGAUAUGUUAGCCUAACCGUUAACUGAUGAUGUGGCAGGAUCCCGGCUCACUA
Md-miRN334	AUCGAUAUCGUUAGAGUGGGGCGG	CGGUCUUUUGUGGCAAAAUCUCAUACCUGACGGAUUAGGCAGGUGGUAAAAGUGGGGACAAUAUCGAUAUCGUUAGAGUGGGGCGGGCCAGACGAUCU
Md-miRN335	AAAAACAUGAGGCAGCGGAGAGUC	CUCUUCAUGAACUAUCUGCUACCUCAUGUUUUUUUUUGUACAAUUCUCGUGUCAAUAUUAUAAAACAUUGUGCCAAAAACAUGAGGCAGCGGAGAGUCCAUAGAGGGC
Md-miRN336	AGUAAAAUGCGGUGUGUGGAUAUC	AUUAAUUAAGGGGUGUGCUAUCCACACACCCCAUUUUACUUCUCACACACCUCUUAAUAAUUUCUGUCCGUUGAUCUUCUUUAAUUCAUCCGAUCUGACGGCCAAAUAUUAAAAAGGUGUGUGAAAAGUAAAAUGCGGUGUGUGGAUAUCACACCCCUUAAUUAAC
Md-miRN337	AUAAGACAGGUGAGUAUGCGUAGU	GCUUGGAUUAUUAAUAAAAACGAAUGUUGCUAUGCCAAUGCAACUGUCAUAUUUUUCGCCGGCUUCAUAACUAAAGGAUAGGUAACAAAACUCAAGUCAAUAUAAAUUAUAAUGUUAUGAGAAAAUAAGACAGGUGAGUAUGCGUAGUAGCGCUCGUUAAAAUUAUUGCCAAG
Md-miRN338	AAUGUACUGAGAGAGAUAGAGAAC	UGUUCUUCACCUUGGUCCUUUGAUCUGUUUCAUCAUAGUUUCAUCAUAAUUAGUAGUAAUGUACUGAGAGAGAUAGAGAACAAUAUACAACAUGUGAUAAAUU
Md-miRN339	AAUAAUUGUAGUCGUUGGAUCACC	GCUGUUGGAUUUUGAUCCAACGGCUACAAACAAAGGUUCCUCUAAAAAUUAUAAUAAUUGUAGUCGUUGGAUCACCAUUUACUCAGG
Md-miRN340	AAGGCUCGUUUGGUCGUCAAUGGC	CUCGUAUUGCUUCUAUGAAUAUUUGGCAAACAAAUGGGUGUUUCGUAUUAAACAAAAUUUCAAUGGCUCUGUUCAGUGGUAUAAGGCUCGUUUGGUCGUCAAUGGCUUUCAUCAGCAACCCGGC
Md-miRN341	AAUACAACGGUCCGUGUGAUUUGC	AUGAGCUUAAGAGGCUGAGCCUCCUGAACAAAUCAUACGGCAUGUUGGAUCAAAAUUCAACAGUUACAAUUAUUAUAAUUUUUAGAUAAGUUUUCUGUUUGUAACCGUUGAAUUUUAAUACAACGGUCCGUGUGAUUUGCUCAGAAAGCUCAGCCUCCUAAGUUCA
Md-miRN342	AAUUGGUUCCUGAGAUUGUCCACC	GUUUUUAGGAUUUAAAAUCGAUAAAAUUGGUUCCUGAGAUUGUCCACCAUCAAUCAUUUUGAUCAUUCCGUGAAAAAUCUUCAUUAAACAAAAAUAAAAUGACAAAAAUACCUUCAAUUUUUAUCAAAUCAUUUUGGCAUACUAUUUAUUAAAUUGAGGGUAUUUUUAUCAUUUAGAUCCUUAUUUAACAUAAUAUUUCACGGAAUGGCCAAAAUGAUUGAUGGUAAACAAUCUCAGGGACCACUUCUAUUGAUUUGAAAUCUCAGAGACC
Md-miRN343	AAGUGAGAAUCCCGACCUAGGCUA	CUAAGUGAGAAUCCCGACCUAGGCUAGGUGCCUAAAAAGUCUAGGUGGGCACCUAAAUAGGUCUAGGCACUCUUUCUUAA
Md-miRN344	AAGCUUCUUAUGAUGGUACCAGAG	AGUAUCAUGGUGGUCUUUGUAUAAAGUUGUAAUUCUUGUUUGAUGAAUAUAUACGGAAAUUCAUUCCUUAAAUCUAAGCUUCUUAUGAUGGUACCAGAGUGAACG
Md-miRN345	AAGGACUUUGUGCCAGCACCCAUC	UACUGUCCAAAAUGGUGGAUUCAAUAGUGGAUUGCCAGGGAGGAAGGCUUUAUGGGUGGAGUUGCUCUUAGAGCAAGUCCACCCCUAAGGACUUUGUGCCAGCACCCAUCGUAUUUAUCCACUCAAGUGAACAGU
Md-miRN346	AUUUUUUCCACAUCCUUCCCACCA	GAGAGUGUGGUGGGAGGGAGGGGGGAGAAAUGCACAUGGGAUGGCAUACAAAGAGAAAACCAAAAACUAAAAAGUGAAAACCUGUAUAAAAUUGUUUUCAGUUUUUAGUUUUUAGUUUUUAUGUUCUACGCCAUUACACGUCCAUUUUUUCCACAUCCUUCCCACCACCCUUUA
Md-miRN347	AAUUCUCCUUCCUCCUUGGCAACU	CGCUUUAUGCCACGAGUAACGGAAAGUAAUCAUACUUAUAUACUUUGAUGUGAGUUUGAUUCUCAUUAAUUCUCCUUCCUCCUUGGCAACUAUUUAAGCA
Md-miRN348	UUGGGGGUGGUGGGUGGCAG	UGGGCUUUCUACUGGGCCUUCCGUUCGCUCUCCUCUCCCUCCUUCUCUCCAUUGUCGGCAUCGUCAUCUGGAUCGUGGGGUAUGAAUAUGAUUCCUCUUCUCCCUAUCUAUCUCCAAUUCAUUGAUUUUCUCUCUCAAGUUUGCAAUUUGAUCGAUCAUCUCAUCUGGGUAUCUCAAAUUGUUAUUGGUUGGUUUUUUGAAUUUUUGAAGUUGUGAUCUGGUUGAUUGAUUUGAUUGAGAUUUGAAUUUGGGGGUGGUGGGUGGCAGAUUGUUGCUGACGUGCAUAUGCCCG
Md-miRN349	AUUUUGUGUGUGAUCUCUCUGUGA	ACAUGGUGAGACUCAUUUACGCGUAGAUGUAGAAGUUACAGUUAUACCGUUCAUAUCUUUUGCAUUCAUUUUGUGUGUGAUCUCUCUGUGA
Md-miRN350	GUUGGGGGCCUGCGAAGGAGU	GGUUUCAACUUCCCUCAAGGGCUUCCAAUAUUCCAUGUCAAUACUUUGUUCGAUCAACGUCAAGUAUGGGAAUGUUGGGGGCCUGCGAAGGAGUUUGAAGCA
Md-miRN351	AUUAGCUCCUCGGCAAUGGUCGCG	AUACAUGCCAACGUCAUAGGGGCUUUUUUUUUUUUUUUUUUUUCUGAAUGUUAAUUAGAACUUGAAUACAUACUUGUGAAUUUGUUUUUUAAGUAAUGGAGAAGGAUUAGGCGAGAUUAGCUCCUCGGCAAUGGUCGCGUGC
Md-miRN352	UCGUGGGCCGUUGGAUAAAAA	CUGAGCUAAUGGAGAGGAUCUCUUGAUCAAUCAUCGUGGGCCGUUGGAUAAAAAUCCAACGGUUACAAAUAGGGGAUCCCUUUAAAGUUAUAAUAAUUAUAGCUGUUGGAUAAAAAUCCAACGGUCCACGAUGAUUGGUCAGGAAGAUCCUCUCCAUUAGCUCAGG
Md-miRN353	UGGUAUCGUUUCUGUAGGUUU	AGUGACUGCACUGUAACCUCCAAAACCUACAGAAACACUACCACAGCAGCAUUAAGGAACUGUAAGCUCCUUGAUGCUGUUGUGGUAUCGUUUCUGUAGGUUUUGGAUAUGAGAGUUUCCGUAUACG
Md-miRN354	AUAGCUCCUCACGUUGGUCCCUAG	UAAAAUGGUCACUAAAAUUAUCAUAGCUCCUCACGUUGGUCCCUAGAUUUGAAAUCAAUAGAAAUGAUCCCUAAGUUUGUCCCCUAUCAAUCAUUUUGAUCAUUUCCUAAAAAACUUUGUUAAAUAAGAACCAAAAUGAUAAAAAUACCAAAAGGAUUAAUGGUGGACAAAUUCAGGAACCACUUCUAUCGAUUUCACAUCUCAUCGAUCAAAACAAGGAGUUAUGCCAAUCUCAAGACCAUUUUG
Md-miRN355	AAGAGAUCCAUGACCGUGGCUGCG	AUGUUCAAGAGUUUCGCUAGCUAUAUAUAUGGACCCUUAAUCAUUGAUCGCAACAUUCUCCAUUAAAAGAGAAGAUCUUGAGUACAGCUGACUUAUGCAGCAUCAUAAUUAUAAGAGAUCCAUGACCGUGGCUGCGACAUAUAAAGCAC
Md-miRN356	AGCGAAGGGUUUUGUCCAUGCGAG	GUGGUGUGAUUUCGGAGUGAGGACGGAAAGCUAGCAACGCAAGCAGUAGCAGAAAGAGGUCUUAGCAGUCCCAUGGUUAUUGGGGGGUCUCGCUAAGACCUCUUAGCGAAGGGUUUUGUCCAUGCGAGUCCCCUAUAGUCUCAUUAA
Md-miRN357	UUAAAAAAGACCAACCCGAGG	AGCUCUUUAGCCUGCAUGCCUUUAAAAAAGACCAACCCGAGGAAGUUUUUUGGGAACUAUCUAAGUAUUUCAUUAAUCAUGCUGGAGGCCUUCCAUUAGCUCUUGAAACUUUGGGGUCGGCUUUGUUUAAGAGAGGGCUAGAUGCUUGGCAUAGUGUA
Md-miRN358	AGGAAUCCCGUGAUCGUAAUUGUU	UUUUUAGGAAUCCCGUGAUCGUAAUUGUUCAUCGUAUAUCGUGCGAUCAUAAAUUAUUUUAAAAUUUAUAAUUUAUAAUUAAAUAUAAAUAGUAUUUAAUAAAAACUAAUUGCACGAUAUACGAUGAACAGUCAUGAUGAUAAAAUUUCUAAGAU
Md-miRN359	ACGAUUGAUUGAUCCCCGGAUCCC	UAGGAUCCUCUUCGAAUCUUCUUUAUGGGGAUCUGGAGAAUCAAUCAAUUGUGUCUAUUCAUUGUACAUUGUACGGUUAGAAAUUAUUUAAAAAAUUUUAUUUGAAAUUGAAUAUAAAUAGUACUUAACGAAAAUUGAUUGCCCAAUGUAUGAUGAACGGGUACGAUUGAUUGAUCCCCGGAUCCCCACAAAGAGGAUCCAGAGGAUCCUC
Md-miRN360	AAUGAACGGCUACGAUCACGGGAU	AGGAUCCGGUGAGGGAUUUCAUGAUCGUGACCAUUCAUUGUACAUCAUGCGAUCAGUUUUCUUUAUAUACUAUUUAUAUUUAAUUUUAAAUAUUAGAUUUUGAAAUGAUUUUUUAUCGCAUGAUAUAUAAUGAACGGCUACGAUCACGGGAUCCCUAGGAUCUC
Md-miRN361	AUUAAUUCGUUGCAAUGUCAGACC	AAUAUUGAAUGUCAUAUCUCAACUUAUUAAUUCGUUGCAAUGUCAGACCUCCAUUAAUUUUUUUGUUAAUUUAGCUAUUAACUGCUGAUGUGGCAAGUAGCGGGCAUAAUCCAAUGGCCGGAGAUGAAGGAGACUUUGCCGAAGUUAUGAAGGUGAGGGUGGCGUCUGGUGUG
Md-miRN362	AAGUAUUGUCGGCCGUUGGAUGAA	GUUGGAUUUGGAUCCUCUCUCCUGAGUUAACGGAGAGGAUCCUCUUGAUCAAGUAUUGUCGGCCGUUGGAUGAAAAUCCAACAGUUAUGAUUAUUUAAACUUUAAAUGGACUUUUAUGUUUGUAACUGUUGGAUAAAAAUUCAACGGCCCACAAUACUUGGUCAAGAGGAUCCUCUCCAUUAGCUCAUGAGAGGAUCCAAAUCCGGA
Md-miRN363	AGGGAUGGUAAGAAAUAUGGCACU	UGGUUUUUUUUUUCUUUUCACAAUGCUAUGUUUAGUUUAUGGCCUUGUGGCCCCUCGGUUAGGGAUGGUAAGAAAUAUGGCACUGCACUGUUCAUUAAAAUAUGACCC
Md-miRN364	ACGAUGAACGGACAUGAUUGUGGG	GCCGGAUCCAUUCCCUAGAGAUCUUAGGGAUCCUGCAAUUCUAUCCGUUCAUUGUAUAUCGUGCGGUCAGUUUUCGUUAGGUAUUAUUUACUUUUGAAUUUUAAAAUUUAAAAUUUAAAUGAUUUCUGACCACACGAUAUACGAUGAACGGACAUGAUUGUGGGAUCAUCCCUAGGGAAUGGAUCUGG
Md-miRN365	AGUGGCACUCAUUAUGGACUCUCU	AAAAUGUUAAGGAAACUCUCUCAAAAGUGGCACUCAUUAUGGACUCUCUGAUACUUCAUGUUUUUUGUACAAUAUUUUAUUAUGUUAGCACGAAAAUUAAGUUAAACUAGGAGGUGGUAAAGAGUCUAUGAAGAAUCCCACUUUGAGAGAGCAUCAUUAGCAUUUC
Md-miRN366	AGUGUCGUCAUAUUUCAGUGGAGU	GCUUCUUUGAUGAGAUGGUACCUUCUGUUGAUAUGCUUGGUUUUUCUAGUGAAAUAUAGGAUUUUAUUAGCGAUGGCAAUUGCGGAAGUGUCGUCAUAUUUCAGUGGAGU
Md-miRN367	CAUCUCCCUUCCUCCUUCUCC	CUCAUCUCCCUUCCUCCUUCUCCUCCAUUGUUACCAUUUACUUCCUUACUCAACCUGCAAGUAAAGGGUAACAAUGGAGGAGAAGGAGGAAGAGAGAUGAA
Md-miRN368	AAGAUUCACUCCCCUGGACAAUGU	AGUUCCCAAAAGGCAUCGUGCUAAGUAGAGAUGAAAAUAUAUAUAUAUGGCUUACAAGAUUCACUCCCCUGGACAAUGUGGAAUG
Md-miRN369	AUUAUGCAUUGUCAGGAUGGAAGG	AAAGUUGAAAUCUUUGAUAUUGAUAUAUUGAAUUGAUCAUUGUGAUAUAUUAUUAUGCAUUGUCAGGAUGGAAGGACUUA
Md-miRN370	AUGGCACGGAUACACCAUCACUCU	UGCUAUUGGAUUUCGGGUUGGUAUUUUUGUGUUGCGAUGGUGUUGUUAGAUACACCAUCUGGUUGUUGCUUAUAUGGAUGGCGAGUCACUUUAUAUGGCACGGAUACACCAUCACUCUUAUGUACCUGUGGUG
Md-miRN371	UUCACCUUGUAAAAAAUUGGC	CAAGAUCCUUCAAUGUACAGAGUUUUCAAAGAAAUGAAAAUUUUGGCAAUUUUUUAUAAGGUGAAUCACUCGGAACUACAAAAUUAGAGGGAAAAUUUGAUACUUCUCAUACUUCUGAGGGAUUCACCUUGUAAAAAAUUGGCCAAAAUUUUCGUCACUUUUGAAUGUUCUCUACAUUGUAGGAUCUUA
Md-miRN372	AAGACGGCACGGAAUGAAGAGGGA	GGCUACUUGUUAAGGUCGUGAUCUGUAUAUCUUCCUCCAGUCCUAUCUCUCAGGUAUCGUUUGGUAUACUAAUGGAACGGGACGGAAGGGAAUGAAACGGGACAAGAUAAGACGGCACGGAAUGAAGAGGGAGCA
Md-miRN373	AAUUUUCUGCCGUUGGAUCGAAUG	CAUUUUUACUUAUCACAUACCUCUCUCAAUUUUCUGCCGUUGGAUCGAAUGAAUUAAAGAAGAUCAAUGACAAAAAGUUAACAAGAAUAUGUGGAGGUAAAAAUGA
Md-miRN374	AGGGAAUUCGUGCCGUUGAAAAUU	GAAUUCAUCAAAUGGCUAAAUUAGGGAAUUCGUGCCGUUGAAAAUUCAUCAAACGGCUGAAGUUAUUAUAACUUUUAAAGUAGACCCUUAUUUGUAACCAUUUGAUCAAAUUUCAACAGCACAGAUCUUCUGAUUUGAUGAAUUA
Md-miRN375	AUACCAGGAUUCCUACGCGCGAGU	AUUCACUAGGCGACACGUGGACUUUUGGACAAAAGAGAACAAAAAUACUCUUGAGGCAUACCAGGAUUCCUACGCGCGAGUAGCGGGC
Md-miRN376	UUCCUUCGUGACUAAUCCAUCUUC	GGUUUAAGUAGAGGGUAGAAGAUGGAUUAUUGAUGAAGAAAACUUUUCCCUCCCAACCCUACAAUUUUUAUGGGGAUUGGAAUAUAUAAGUUUCCUUCGUGACUAAUCCAUCUUCUACCCCCUUAACUUAGACA
Md-miRN377	AACGGACAUGAAUUAUCAAGAGGU	ACACCCUAUUUUACUUCUCAUACAUCUUUUUAAUUUUCGACCGUCGGAUCGGAUGAAUUGAAGAAGAUCAACGGACAUGAAUUAUCAAGAGGUGUGUGAAAAGUAAAAUGGGGUG
Md-miRN378	AAUAGGGCAUCGUAUCUAGUGGCU	UAUGUAAUAGGGCAUCGUAUCUAGUGGCUUCUUUUGUUUCUAGAAUGGGUGGUCUGUAUAUU
Md-miRN379	AUUAGUCCCUGAGAUUGUCCACCA	GUCCCUGAGAUUUGAAAUCAAUAGAAUUAGUCCCUGAGAUUGUCCACCAUCAAUCAUUUUGGUCAUUCAGUGAAAAAUUAUGUUAAAUAAGAAUCAAAAUGAUAAAAUUACCCUAAAUAUAAAAAACAAUAGGCCAAAAUGUUUGACAAAAAUUGAGGGGUUUUUUAUCAUUUAUCCUUACUUUAUGGAGAUUUUUCACGGAAUGACCAAAAUGAUUGAUUGUUGACAGACUCAUAGAUCAAUUCUAUCGAUUUCAAAUCUCAAGGAUC
Md-miRN380	AACGAUCAAGAAAGGGCAGAGCCA	GGUAACGAUCAAGAAAGGGCAGAGCCAAGAUUUUUUUCAUGGGUGAGCUAGCAAAAAUAAUUACCAUAAAGUAACAUAAUUUUUUUGUUCCUACGUAAAAUUAUAUAAUGGCACGUCUAGCAAUCGGGCCGCCCGGUCUUGAUGGAUGCA
Md-miRN381	AAUUAACUGGCAUAUGAAGGGAUG	CCAAACCCUUGAACACACUGUUGGGAUUCCACGUUGAAAAAAAGACUUUGCGUGUAUUUGUAAAGAUAUGAUCACGUGUUAAGUUUGAAAAUUAACUGGCAUAUGAAGGGAUGUUAAAAGUUUGA
Md-miRN382	AGAAGUGGUCCCUUAGUUUGUCCA	CUGAGAUUUGAAAGAAAUAGAAGUGGUCCCUUAGUUUGUCCACCAUCAAUCAUUUUGAUCAUUCCAAGAAAAAUUAUAUUAAAUAAGGACCAAAAUGACAAAAAUAUCUUAAAUUUAAUAAACAAUGGGUCAAAUGAUUUGACAAAAAUUGAGUGUAUUUUUGUUAUUUUAGUCUUACUUAAUCUAGAUUUUUUUUAUGGAAUGACCAAAAUGAUUGAUAGUGGACAAACGUAAGGAUUACUUCUAUUGAUUUCGAAUCUUAA
Md-miRN383	AAAACGUGAUGUUAUGGUCCCUGA	CUUUGGCGAGAGAGGCGGUUGGGUCCAUGUUUUGGCGGGAGACGAAUGAAGAGCUGCUUACUCAAGGAACUAACUUUUAAGAGUAAAUUGUAGCAAUAAUCCUUUAAUUUUAACUCAAUUGAAGUAAUAAUCUAUCAACUAAACAUUCAUUAUCAUCGGUCCCUCAACUCAUCAAAACGUGAUGUUAUGGUCCCUGAACUAAAA
Md-miRN384	AGAACUCUCUAUGGAUUCUCAGUC	AGUGCUAAGGAGACUCUCUCAAUGUAGAACUCUCUAUGGAUUCUCAGUCACCUCAUAGUUUAACGUAAAUUCUCGUGCUAACGUUAUAAAACAUUGUACCAAAAACAUGAGGUAACAAAGAGUCCUUAGAGAAUCUCACUUUUGAGAGAGUUUCCUUAGCAUU
Md-miRN385	AGAUUCGAACUUGGAGUACACUGC	GGACUAGUUUAUUUUAAUUGAAUCUAAACUACAUAAAAGAUAGAUUCGAACUUGGAGUACACUGCUCA
Md-miRN386	ACGAGUUGUUCCAGGGGUGAGGCA	UGUGUUCCACGGAUGUGGAACGAGUUGUUCCAGGGGUGAGGCAGAACGAAAAUUCAUUCAAAAUUCGUCCCGUGGAACAACGCGUUCCACCCGUUUUAGGCGCACC
Md-miRN387	AACGGAGUUUGAACCCACGUCGUU	UGAAAGUAGUUACCAAACAACCAAAAACUCAAAACGAAAUGGUUAAACGCCCUUAUUGUUAAUCAAUCGUUUUUUUGGUCAAACGAUAGAUUUUGUUAGAUUAGAUGUUAGAUUAGCCACCAACGGAGUUUGAACCCACGUCGUUAUGCAAGGGCUGAACUCCUUUUC
Md-miRN388	AGCCUCGAGAUCCUACUGACCGGA	CAUAUGUGUUUUGUUGAGGAAUUGGAUCCUUUCUAAGGCAAAGCCUCGAGAUCCUACUGACCGGACAACAUGGGUCAACUACAAUUAUUAAAACUUUAGAAGAACCUCAUGUUUGUAACCGUUUGAUCAAAAUCUAACAGCCCAUGUUGCCCGAUCAGUAGGAUUCCGAAGCAUUGCCUCGGAGAGGAUCCAAUUCCUUUUGUUGAUUGUGUU
Md-miRN389	UUAUUGGCACUUCAAAGAUCUCAU	UUAAAUUUAGGGAAUUAUUAUUGGCACUUCAAAGAUCUCAUUUUGCACUUCAAACUUUCUAUAAUUAGAAAGAAAAAUAUGUUUGUGAGGAAUGUAGAAUGUGAUUAAUGAAGUGCUAAUAACAGUUCCUUAAAUUUAU
Md-miRN390	AAAAGUGAUCUACAACCGUUGGCU	UUUGGCCUUUGGUUAAAGACUACUUUUGCACAAAUUAAGGUCAAAAGUGAUCUACAACCGUUGGCUGGA
Md-miRN391	ACAAAACAGGAGGGCACGCGAGGG	GUGCCCUCUCGUGCCCUCCUGUUUUGUAUGGUCACGGUUAAGCCACGUCAACAUUUUAUAUUAUUUUUUUAUAGAGAUAAUAAGAAAAAAAUGAAUAGUAAUAUAAAAUGUUGACGUGGCUUAACCGUAACCACACAAACAGAAGGGCACGGGAGGGCAAACAAUCGUUGUCCCACGGCUAAGCCACGUCAACAUUUUAUAUUAUUAUUCCUUUUUGUCUUAUUAUCUCUAAAAAAAAUAUAUAUAAAAUAUUGACAUGGUUUAACCGUAAUCACACAAAACAGGAGGGCACGCGAGGGCAU
Md-miRN392	AUACGGUGAUGGUUAGAGUACGCU	UGUUGUAUGUUUUGAAUUUGAUUAUGACCGUUGGUAAAUUAUACGGUGAUGGUUAGAGUACGCUGAAAUAGCU
Md-miRN393	AUCGUGCGGUCUGUUUUUGUUAGA	UGUGAUCGCAUCUGUUCAUCGUACAUCGUGCGGUCUGUUUUUGUUAGAUACUAUUUAUAUUUAAUUUUAAAUUUUAAAAUGAUUUCUGACUGCACGAUGUACGAUGAACAGUUCCGAUCAUG
Md-miRN394	AAGAAUCACUCCCCUGAGCGAUGU	AGUGAGCUCUCAAAAGGCCUCGUGAUAGGUAGGGAUGAGAAUAUACAUAUAAGAAUCACUCCCCUGAGCGAUGUGGGAUCUUACA
Md-miRN395	AUGGACCUGAGUUCUCUGCCCUCC	UUCUGCUUGAAAAUAUGGACCUGAGUUCUCUGCCCUCCCAUUUCUUAUGCAUUCAUAUCCCUUCUUAUUUAUGCGGUCACAGUUAAGUCACGUUAACAUUUUAUAUUACUAUAGUUGUUUGUCUUAUUAUCCCUAUAAAAAAAUCAAUAUAAAAUGUUGACGUGGCUUAACCGUGACCGCACAAAAUAGGAAUGGAUGAGAGUGUAUGGGAACUGGGAGGGCAGAGAGGCCGGGUCCUGAAAAUAUCAGAU
Md-miRN396	AGGGAUCCAAGCCGUUGAACUUUG	GGAUCCCUUUCUUCUAAUCCACCAAGUUCAGGGAUCCAAGCCGUUGAACUUUGAUCCAACGGUUAAAGUCAUAAUAACUUUUAAAAUGGAUCCCUGUUUGUAGCCGUUGGAUUAAAUUUCAAUGGUCCGGAUCCCAAAACUUGAUGGAUUAGGAGGAAGGGAUUU
Md-miRN397	AAUGACGCGUGGUGUACUAUUCUG	UUGUGACGGAAACACAAAUGGUACACCACAUGUUUUAAUAGAAAUUAUGGGAAAUUUUAUUUUUUAAGUUAUUAAUUUUUUAGCACACAUAUCCCACCAUUUGUAUAAUGACGCGUGGUGUACUAUUCUGUGUACCGGUCACAU
Md-miRN398	AGGGAUUCCUUGAUCGUAACCGUU	CUUGAGGAUCCUAGGGAUUCCUUGAUCGUAACCGUUCAUCGUAUAUCGUGUGAUCAGAAAUCAUUUCAAAGUUUAAAAUUUAAAAUUAAAUAUAAAUAUUACCUAACGAAAAUUGAUCCCAUGAUGUAGGAUGAACGUUCAUGAUCACAGGAUCCCUAAGAUCUUCAGA
Md-miRN399	AAUUGACACCCGAUCUUCAUCCCU	CGUCUUCAAGAAACUUUGGUUUGAAAGCGGGUUGUCUUGCUUUGACUUGAUCUAGGAAAUAGAACCAAUGGAUGAGAGAAAAAGCUAUUAGGAUUCUACUUUAAGGUUUAAAUAUGAAAUUGACACCCGAUCUUCAUCCCUAAUUCAUUUCUUUUUUAAGAUA
Md-miRN400	AGGGAUCCGUGAAUCGUAUUCGUU	UUUGGAUCCUUUUGGUGAGGAUUAUAGGGAUCCGUGAAUCGUAUUCGUUCAUUGUAUAUCGUACGGUUAGUUUUUGUCAAAUAAUGUAUGUGUUUAAUUUUAAAUAAAAAUAUUUAAAAUAAAUUAUAACCUUACGAUGUAUGAUAAACGGACAUAAUUAACGGAUCUCCAAGAUCUUUGCGGUGAGAAUCCAGG
Md-miRN401	AUUGCCGUGGCUUAACCGUGACCA	UUUUGUAUGGUCACGGUUAAUUCAUACUAACAUUUUAUAUUAUUUUUUAUAAAAAUAAUAAGACAAAAAAAAAAUAGUAAUAUAAAAUAUUGCCGUGGCUUAACCGUGACCACACAAAC
Md-miRN402	AGCCCGCGUUGUGUGGUCAUGAGG	UGGAAUUGGAUCCCGAGCAAAUGGUGGGGAUCCUUAUGACCACACAACACGGACCGUUGAAUUUUAAUCUAACGACUACAAACAAGAUGGGCACUCUAAAAGUUAUAAUAAUUGUAACCGUUGAAUCAUAAUUUAAUAGCCCGCGUUGUGUGGUCAUGAGGAUCCCCACCAUUUGCUCAGGAGGGGAUCCAAUUCCC
Md-miRN403	AUGGAUCCGGACCGUGAGAAUUUG	UUCAUUUCGACCAAAUUCACAUAGUUAUGGAUCCGGACCGUGAGAAUUUGAUCCAACGGCUACAUUUAUUAUCACUUUUAAACGAUCAUUCUAUUUGUAAUCAUUAAAUCAAAUUUCAAUGAUUCGGAUUCCAGACUAGAUUGAUUAGAUGGAAAGAU
Md-miRN404	GGGCAAAGUCUCUUCUGGCAUG	UGUGCAGAUGCAUAAAUUACAGGGCAAAGUCUCUUCUGGCAUGUAGCCACUUACAAAUUACAAAUUCUUAAUUCUGGCUGAGCAAGCUGGCCAGCCUUGCAUUACUUUUGUAGUGUGCUUUAUGCCAAAGGAGAUUUGCUCGGCAAUUCUUCUGCACU
Md-miRN405	AACAGCCCGUGUUGUGUAGUCAUG	UCCCUUCCUGAGCAAAUGAUGGGGAUCCUCAUGAUCACACAACACGAACGGUUGGAUUUUGAUCCAACGACUACAAAUAAGAGGGUCCCUCUAAAAGUUAUAAGAAUUGUAGCCGUUGAAUCAAAAUCCAACAGCCCGUGUUGUGUAGUCAUGAGGAUCCCCACCAUUUGCUCAGGAGGGG
Md-miRN406	AUUGAGGGAAGUGAUUUCGGCACA	UCUUGGGAAUUAAGAAAUGAAACAAUACUUGGAUCAUUUCUGUUAGUUUCGUAGAACUACUUAAAUUGAGGGAAGUGAUUUCGGCACACCAUUGUUUGGUUAUUGUCCUUUGA
Md-miRN407	UAGAGGCUUCCGUGUCGCGUU	AUUUUAGGGUAGAGGCUUCCGUGUCGCGUUAUCCCUUCACUCAAGACAUACAAAGAUUCCUGCAUUCGGACCUGCCCACAUGAACCCGUGUGGGAUCCGAAUACAGGGAGUUUUUCUUGAGUCUUGCGCGGACGAGUGGUGACACGGAAAUCCCUACCCUAAAAA
Md-miRN408	AUUAUGUGUUGUCACGGUUAAGCC	AGGUGGCCUUCUCAUCCCUUCUUAUUAUGUGUUGUCACGGUUAAGCCAUGUCAACAUUUUAUAUUGAUUUUUUUUAUAGACAUAAUAAGACAAAAAGUAAAAAGAAUAUAAAAUGUUGACAUAAUUUAAUCGUGACCGUUCAAAUAAGAGGAGAUGGGAAGAACACCC
Md-miRN409	AUUUGGCGUAUCGUCCCGUACUCC	AUUUUUGUGUGUCUAGAAUACAGGUGGUACAUUACAUGUAAUUAUACAAUUGGAGGGUCGACACUUGAAAAAAGAGUUUUCCAACAAUUGUUGAGAAUAUUUGGCGUAUCGUCCCGUACUCCGAACACACUGAAAA
Md-miRN410	AACACUUUGUGCACUGGACCGUGU	AGAUUUUUCAUUGUGCCGGGAACACGGUCCGGAACUCCAAGUAUCAUAAUAUAAUUAGUUGAAAACUUGUAAAAAAGUUUCAACCAAUUGUAUUGUAACACUUUGUGCACUGGACCGUGUUGCCGGCACACUGAAAAAUUU
Md-miRN411	AUUCUCUUCACCUUCCCUGGCCUC	AGAGUAUGAUUCUCUUCCCUCCUAUUCUCUUCACCUUCCCUGGCCUCCCCUCACAUAUUGCCUUUUGUCUUAUUGUCUCUAUAAAAAAAAUCAAUAUAAAAUGUUGGCGUAGCGUAAUCAUAACCGUUUUAGUAAGAGGGGAGGGAAGAGAAGGGGAGAGAGAUUAAGAGGGGAGAUAAUCCUCCUCC
Md-miRN412	AAACGUGGAUUAAGCUAGUUGAUU	ACAAACGUGGAUUAAGCUAGUUGAUUAUAGCAGUGUGGCUGCCCGCUUGAACCCGAGUUUGA
Md-miRN413	UGCCUCCAUUUAAUUGUCACGACC	AGCGUCAAUCUGUGCACUUUGCAUCUGCCUCCAUUUAAUUGUCACGACCAAGGUUUAGAAUUAAUGGCUGAAAAUUUGACAUAAUCAACUUCACUUCUAAAGGAAUCGGCUUCAAUUGGAAUCACUCCAAAAUCCCAUUGUUUCCUGUAAUUCUAGCCGUUUGAUUGUGACAAUUAAAUGAAGGCAGAUGCCUAGUGCUGAUAGAUUGACGUU
Md-miRN414	AAUUCAACGGCCCGUGUGAUUUGC	CCACUCUAAAAGUUAUAAUAAUUGUAGUAGUUAGAUCAAAAUUCAACGGCCCGUGUGAUUUGCUCGUGA
Md-miRN415	AAAAUCUCAUCGCUGCGUUCCAUU	GGGGCAAAUUAAUCAAUUAAAGUGGAAAACCCAUUGACCGAGACAAACAAUUCAAAAAUAGACUACUUCUCUCAUGCCAAAAUCUCAUCGCUGCGUUCCAUUUUUCUUCUUUUCACACCA
Md-miRN416	AUAAGCUCCACCGACCUAAGAGUU	AACAUUGUUUGAGAAUAAGCUCCACCGACCUAAGAGUUGUUGGCUUAGCAAUCAGGUCUUUGGUUUUUGCUCUCAAAUUGUC
Md-miRN417	ACAAAACAGGAGGGCACGGGGUGG	UGGAUUGUCUGCCCUUCCAUUUUGGUGUCAUUCUCGUGCUUUCCUGUUUGUGUGGUUACGGUUAAGCCAAAUUAACAUUUUAUAUUACUAUUUCUUUUUUUUUUUUUUUUUAUAAAAAAAACAAUAUAAAAUGUUGACGUGGCUUAACCGUGACCACACAAAACAGGAGGGCACGGGGUGGGCACCGAAAUAGGAGGGCAGACAAUCC
Md-miRN418	AUCCAUCCCCUUCCCAUACCCUCC	GGACACUGGAUUGUCUGCCCUCCCCAUCCAUCCCCUUCCCAUACCCUCCUAUUUGAACGGUCACGGUUAAGCCACGUCAACAUUUUAUAUUCCCAUUGCUUUUUGUCUUAUAUCUCUUUAAAAAAUUAAUAUAAAAUGUUAACGUGGCUUAACCGUGACCGUUCAAAUAGAAGGGCAUGGGAAGGGGAUGGGAUGGGGAGGGCAGACAAUCCAGGUCCU
Md-miRN419	UGCUUUCUCUUCUUCUGUCAUC	GGGGAAUGAGGUUAGAGUUCAUAUAUGUUGACAGAAGAGAGAGAGCACAACCCGCCAUCGGCUAAGGAGAGUCUUUACCGUUGCUGGGAGUGUGCUUUCUCUUCUUCUGUCAUCAUCUCUUACAUUCCCA
Md-miRN420	AUGAAUUCUCUGUCACCUUACAGU	AGAUUCUUUCAAAGUGUGAUUCUUUAUGAAUUCUCUGUCACCUUACAGUUUAAUGUUAAUUCUCGUGUCAAUGUUAUGAAAUGUUAUGUGAAAAACAGAAGGUGGCAGAGAAUUUAUGAAUAAUCAUAUUUUAAAAGAGUUU
Md-miRN421	AGAUCUCUCCCACCAAAGGCCACC	UUCCCUCCAGAUCUCUCCCACCAAAGGCCACCAAUCAAUUAAUCCGGAUCUUUGAAAUUUGAUCCAACGGUUACAAACAGGAAGUCCCUUUAAAAGUUAUAAUAAUUUUAACCGUUGAUCAAAUUUCAAGGGUCCGGAUUAAUUGAUUGGUGGGUUUUGGUGGGAGAGAUCUAGAGGGGG
Md-miRN422	AGUGCGUGAUUGGUUUGAGAUACC	UGAGAGACACUUCCCUAUACACAAAAAUGUUAGUGUAGUGGUAUCACAACUUCAGUGUUACGUAUUUUCACUUCUUCACGUAACAGUGCGUGAUUGGUUUGAGAUACCGUUACAGUGACAUUUUUGUCGCAUGAAAGUUCUCUUC
Md-miRN423	AGUGACAUGUACCAUCCCCGUACC	CGAGAAAUUUUUUGUGACGGGAAUAUAAAUGGUACAUCACGUAUUUUAAUAGAAGUGGUGGAAAAUUUUAUUUUUUAAGUUAUUAACUUUUUAGCACACAUAUCCCACCAUUUGUAUAGUGACAUGUACCAUCCCCGUACCAAUCACACUGAAAAAUCUCU
Md-miRN424	ACAAACAGAAGGGUAUAGGAGGGC	ACUUUCCGUGCCUUCUUGUUUUUGUGGUCACGGUUAAGUCACGUCAACAUUUUAUAUUAUUUUUUUAUAGAGAUAAUAAAACAAAAAUGAAUAGUAAUAUAAAGUGUUGACAUGACUUAACCGUGACCACACAAACAGAAGGGUAUAGGAGGGC
Md-miRN425	AAUGCCUCUGGAACUCGAACUUAA	AUUUCUCUCAAACUAGUGGCUUCCAAACUUUUGGUUCUUCAGGGAUUUGUGUUUGUAAUCCUUUAACUUUGUGUUGCUUCGCACAUCUGUGCAAUUCUUGUUUUCUUUGCACUGAUCUCUCUAUUAAUUAACCAACCAAACAAAAGCAGAAUUGACAUAAUCUUUGGGCUUAUUCUUUGCAAUGCCUCUGGAACUCGAACUUAAUCCCACUUAUCCCUCUGAAAC
Md-miRN426	AGAACGCUGAAGCAGCUACAUUU	UUGAAGCAAAAUCGAUCGUGUUGCUUCGGUCUUUUUUUAAUUAUCCCCAUCAAGUCUGCUACUUUUGGGAGAUUCAGAACGCUGAAGCAGCUACAUUUCAAAUAACCCACUUCAU
Md-miRN427	GAUAAACGUACAUUCCUAUUGGUG	CUAAAUUUGUAAACUAAAUUUUGGAAACUAAAGGAGAUGGAAGUUGAUGAUUGGUUUAUUGCUUAAGCGUUGAUAAACGUACAUUCCUAUUGGUGAUACAUCAUUUAGUUUGCAAAUUUA
Md-miRN428	GGAAUCUUGAUGAUGCUGCAU	AAGUCAGUAUUCGCGGGUGCAGCAUCAUCAAGAUUCACAUACAGGCAAGGGGGCUACCUUUAUCGAUCGAGUAAAUUGUUACCGCACCAAUAAGAAUAUUUCCUUCAACUUCCUUUUGUACUUGAAAGGUAGUUCCUUCGAAGUGGGAAUCUUGAUGAUGCUGCAUCAGCUGGUACAUGACUA
Md-miRN429	UAUUAAGACACUUGGUGUAUU	CGUUGAGAAUACGGUCCGGUACACCAAGUGUCUUAGUACAAGUGGUUAGAAGUUAUUUUUUGAAAUAUCCAACAACUUGUAUUAAGACACUUGGUGUAUUGGAUCGUGUUCCUGCA
Md-miRN430	AACGGUCCGGAUCGCCUGCUCAGC	CUCUCCUGACCAUUAAAAACUGAGCCUCCUGAGUAGGCGAUCUAGGCCAUUAAAAUUUGAUCCAACGGCUACAAACAGGGGGACCCUCUAAAAGUUAUAAUAAUUGUAGCCGUUGGAUCAAAUUUUAACGGUCCGGAUCGCCUGCUCAGCAGGCUCAGUUUUUAAUGGUUCGAAGA
Md-miRN431	AAAAGAACUGUAGUGAUCGUCCCU	UGUUAAAAAUGAACACUACUAGUACUAGGAGGAGUGUUUCGUUAAAACUUUCUUAAAAAAGAACUGUAGUGAUCGUCCCUCAAUUUUAACC
Md-miRN432	AGGAGAGAUGACGCCGACGGU	CGGGAGGUUCGCUACGCAGGAGAGAUGACGCCGACGGUCAUGUUCUUAGUAUUAGGAUUAGAACGACGGCGUCAUCUCUCCUGCAUAGGAAACCUUGCA
Md-miRN433	AAAGAGACGAGUAGAAUGACAACU	UUUUCAAAGAGACGAGUAGAAUGACAACUUCAAACAACACCGAUAUUUUCUCAAACUUGGUAAUUACCACCAGCAUAAUCUGCUAGGUGUGAGGUUUUAUCACCAAAGGUCUAGGUAUUGGUUGGAACAGAGUUAGGUUAUUUAAAUUUUUUUUUUCAGAGAU
Md-miRN434	AUCCCCUAUUUGUAGCCGUUGGAU	GGAUCCCCUAUUUGUAGCCGUUGGAUAAAAAUCCAACGGUCCAAGAUGAUGGGUCA
Md-miRN435	UCAUUUGGCAUCUCUUUUUCGU	CUGUAGACACCAUUUAGUCAUUUGGCAUCUCUUUUUCGUACUUUUCUUUGGACCAAGAAAGGGAAGGAAAAAAGGAUGCCAAAAUGCUAAAAUGUCGUCUGCAU
Md-miRN436	AAGAGGAGGAGAUGAAAUGGGAUG	UGUCUUAUAUUAAUUUUUUAUAAAAAAGAAAGACAAAAUAAAAAAGAUAAGAGGAGGAGAUGAAAUGGGAUG
Md-miRN437	UAAGCACGUCCUGAGCCCUCG	UUCUCAUUAUGCAAAUUUAAGCACGUCCUGAGCCCUCGGGCGGAGUGUCCUGCUAACCCGAGGGCUCAUGGUGUGCUUAAAUUUGCAUAAUGGGGU
Md-miRN438	GUUUUUGAAUGGAAGACUCAUGUG	GCUUAUACCCAGGGCAGGGUUCUAGCUCACAUGGGUCUUUCAUUCAAAACUAUAUCUUGCAGUGCUAUGUAGUAUUGUUAUCAUGCUUGAUAUGUUUUUGAAUGGAAGACUCAUGUGUGCUACAACCAAGGAAAUCUUGUAAGA
Md-miRN439	AUGAGUCGUUCCAGGGGGAAGAGG	UUGUGUUCUACGGAUGUGGAAUGAGUCGUUCCAGGGGGAAGAGGUGGAACGAAAAAUCAGCCAAAUUUCGUCCCAUGGGACAACCCGUUCCACAGUUUUUAGACGCAC
Md-miRN440	AAAGUGACCCGACCCCUUAUGACC	AUCUUAACGGGUCCUUAACAGGUCGAGUCACUUUACCCAACGGGUAAAGUGACCCGACCCCUUAUGACCCGUUAAGAA
Md-miRN441	AAGGCGAUGAGCAUUACCACCACC	CGCUCACCGCCAUUAAGUGGUCGUAAUGCUCACCAUCCAAUUGAUUGGUGUUAGAUGAUUUUAAAUUUUGAAAUUUAUUUAACAGCUAGAUUAAAUCAAACUCAUCUAACAAUAAUCAAUAAGGCGAUGAGCAUUACCACCACCUAAAGGUGGUUAGCA
Md-miRN442	AGGGAUCCGGACUAUUGAAAUUUG	AUGAGUCUGCUGAGCAAGGGAUCCGGACUAUUGAAAUUUGAUUAAAUGGCUACAAUUAUAAUAACUUUUAAAGGGCCUCCCUGUUUGUAGCCAUUGGAUCAAAUUUCAACAGCCCAAAUCCCUUGCUCAGCAAACUCAG
Md-miRN443	AUUACUUUCGUGUUGAGGAUUCUG	UCGCACGUUCCAUAACCUGCCAACAAUAUAAAAAAAAUAAAUUAGUAUGCAUAUUACUUUCGUGUUGAGGAUUCUGUGUUAGAUUAACGUUCGU
Md-miRN444	AAUGACAUGUGGUAACUGCAGCGG	UGGUGUGGUCGGUUGUCAUAUCUCACAAAUAUAAUCAUAUAAUGACAUGUGGUAACUGCAGCGGCGCUC
Md-miRN445	AAGUGAUCCGGACCGUCGAAAUUU	UCUCCGGAUCCACUUGAUUUGAGCUUGCGGAUUAAGUGAUCCGGACCGUCGAAAUUUAAUUCAACUGCUACAAACAGAGAGCCCCUCUAAAAGUUAUAAUAAUUGUUGCCAUUGGAUCAAAUUUGGACAGUCCGGAUCACUUGAUCCGCAUGCUCAGAUCCUUUGGAUCCGAAGAGG
Md-miRN446	AACGUGACUUAACCAUGACCGCAC	AUACAUUCUCAUCCCCUCCUGUUUGUGCGGUCACGAUUACGUCAAGUCAACAUUUUAUAUCACUAUUGCUUUUUGUCUUAUUAUCUCUAUAAAAAAUAAUUAUAAAAUAUUAACGUGACUUAACCAUGACCGCACAAAAUAGAAUGGGGAUAAGAGUGUA
Md-miRN447	AUACCGUUACAGUGAUAUCCUCGU	AAUGAGAAUUUCAUUGUAUCGGUGUCUCAAGUCAAUCACAUAUUGUUAACAUUAUGUAAUUGACUUGAUAUACCGUUACAGUGAUAUCCUCGUA
Md-miRN448	AAACUUUGGCGUAUGUUCACCGUA	GAGAGCAUUUUUGCUCACCAUGCUAAACUUUGGCGUAUGUUCACCGUACAUCUAAUUAUUUGCCAUGUGUCAUUUUACUUAAUUUUGGUUAAUUUUUUUCAAAAUUAAAAAAAUAAUAUUGAAUGUAAAAGUUAACUAGAGUUAGUUGAAAUGAUAUAAUAAAUAAUUAGAUGUAUAGUGAGCAUACAUCAUAGUUAUGCUGAUGAGCAAAAAUGCUAUCU
Md-miRN449	AUCUGAGCCUACUGACCAUAUAAU	AAGGGCCGGAUCCCUUUCCAUCUGAGCCUACUGACCAUAUAAUCCGAGCUCUUGAAAUUUGAUCCAACAAUUAGACCCUAUUAAAAGUUAUAAUAACUUUAGCCGUUAGAUCAAAUUUCAAGGGCCUAAAUUGUGUGGUCAGUAGGCUCAGAUGAAAGGGAUCCGUUCCUA
Md-miRN450	AUUUCAAGAGUCCGGAUCUCCAGA	GAUCUCUCCCACCAAAUCCUAGGGAUCCGGAGAUCCAGAUCCUUGAAAUUUGAUCCAACGGUUACAAUUAUUAUAACUUUUAGUGGAGCUUCCUAUUUGUAGUUGUUUGAUCAAAUUUCAAGAGUCCGGAUCUCCAGAUCCCUACGAAUUUGGUGGAAGAGAU
Md-miRN451	AAUGCGUUAUUGAAGUGGAACACC	CACUGUUACGGGAUGUUUAGGUUCGAUAACACAUUAUCAUGUAUAUGUUUUUUUUUAUGCAUGGCAAUGCGUUAUUGAAGUGGAACACCACAAUGAUAGUA
Md-miRN452	AUUCGAUGUGAAGUGAGCCCCACA	AUAGGCAAAUGGUUUCAGAUUAAAUUGAAUUUUUGCAAAGAUGAUCUAUAAAUCGAGACUAAUAAAACAGAUGAUUCGGAUCAUUAAAAUUCGAUGUGAAGUGAGCCCCACACUUAA
Md-miRN453	AUCACCCGUGUUCCCGUCACAACU	UUUUUUAGUGUGACCGUCAUACGAGGUGGUACACCACGUAUCUCUAUAUAAAUGGUUGGUUAUGUGUGUUAAAAGGUUAAUAACUUAAAAAUUAAAAUUUUCCACCACUUACCUAAAAACACGUGGUGUAUCACCCGUGUUCCCGUCACAACUAAAAAU
Md-miRN454	AUUUUCAUGGACUCUCUGUCACCU	UAGGAAAACUCUCUUAAAAAUGAAAAUUUUCAUGGACUCUCUGUCACCUCACGCUUUUUGCACAAUAUUUUAUAAUGUUGUUACAUAAAUUAACUUUAAAAUAUGAUGUGACAGAACAUCUAUAAAAAGAGUCAUACUUUAAGUGAGUCUCCUU
Md-miRN455	AACGAAUCAUCCGAACCCAACCCG	AAGCGGGUAGGGUUUACUGGGUUUGAAUCGGGUUGAACCUGACCCAUUAAUUUAACGAGUCAUCUGAACUCAACCCGUUAAGCUAACGAAUCAUCCGAACCCAACCCGUUA
Md-miRN456	GUCGUUCACUUAUAUUAUGACAUG	UGUACCUAGAAUAUAAGGCGGCACACCACGUGUCAUAAUAUAAGUGAAUGGACAUGAGAAAUAUACCCUAAAAGUGGGACAUAUCAACCAUGUCGUUCACUUAUAUUAUGACAUGUUGUGUACUGCUGUGUUCCGGGUAC
Md-miRN457	AAUGUCUGCAUGGUCCGUCAAUGA	UUGGCGGCAAGAUGGGCCUUGAGGACUAAUGAAUGUGGACUUCUUGGGUGCUCUGCGGAAUAGAGGCUUGUAAGCCCAUUGAGGUAUGGAUAAUGUCUGCAUGGUCCGUCAAUGACAGAACCGUCAU
Md-miRN458	AGAGGCUGUUUCCAUGACUCGAAC	UGCAAAGAGGCUGUUUCCAUGACUCGAACAUGUGACUUUUUUAUCACAAUUGUACGUAAUUUUACUCUUACUUUGCAAAGAUGAUAUUUUCAUAACUUGAAGUGUGACAUUUCGAUCAUAAAAGAGCAACUUUGCU
Md-miRN459	AAAGUCAAUUUAACAGUGGGGAUC	AAUGGGGACACGCUCCCCACCGUUGGAUUUAACUUUAAUGAAAUUGUGUGGUUGAGAUUGUGUGGCCUGUAUUUUAAUCUCAACCACACAGUUUUAUUAAAGUCAAUUUAACAGUGGGGAUCCCUCCCUAUA
Md-miRN460	UUAUUGGCACUCCAAAUUCUUCAU	AGAGAAUUGUUAUUGGCACUCCAAAUUCUUCAUUCUACACUCCAAACUUUCUAUAUUUAGAAAGAAAAAUACACUUAUGAGAAGUGUAAAAUGAGAUUUUUGAAGUGCCAAUAACACUUCCCA
Md-miRN461	CAUCCCCUCCUAUUUUGUGCUGUC	UCCCUCCCACUUCCCAUACGCUCUCAUCCCCUCCUAUUUUGUGCUGUCACGAUUAAGCCAUGUUAACAUUUUAUAUUGAUUUUUGUAUACAGAUAAUAAGACAAAAAGCAAUAGUAAUAUAAAAUGUUGACGUGGCUUAACCGUAACCGCACAAAUAAGAGGGGAUGAGAGUAUAUGAGAAGUAGAAGGGC
Md-miRN462	AAGAGUAGAUUGUCAGACGCGUGA	UGUUCAAAGCGUCUUAAUCAAAUUUUGUAAAUGAACAUAUGUUUAGUCUAAAAAAGUUGGAAAAAUGUAGGAGAUUCUAAUAACAAGAGUAGAUUGUCAGACGCGUGAGCG
Md-miRN463	AACGAGUCGAGUUGUUAUCGAGUC	CUCGAUAUAAAAUGAUACGAAAAUAACAUGUUUCAGGUCAAUUCAUCAACGAGUCGAGUUGUUAUCGAGUCACCUGUUAAUAAAUCGAU
Md-miRN464	ACAUGACUUAACCGUGACCGCAUA	UUUUGUGCGGUCACGAUUAAGUCACGUCAACAUUUUAUAUUAAUUUUUUUAUAGAGAUAAUAAGACAAAAAGCAAUAAGAAUAUAAAAUGUUGACAUGACUUAACCGUGACCGCAUAGAU
Md-miRN465	AAUCGGCACACGGGAUGGUAUAUC	CACCGUGACGAGAGAUUUUUUGGUAUAAUCGGCACACGGGAUGGUAUAUCAUAUGUUAUUAUAUAAAUAGUAGGAUAUGUGUGUUAAAAAGUUAAUAAUUUUAAAAAAUAAAAUUUCUCACUACUUACAUAAAAAUACUUGAUGUAUCACUCGUAUUCCAGUCACAAUAAAAUAUUUCUCUACUGUA
Md-miRN466	AUAGCUUCAUACACACCCCUGGCU	AAUGAUAAACACACACCUUUUAUAGCUUCAUACACACCCCUGGCUAAUCAUGUCCGUUGUUUUCGUUUGAUUUAUUCAAUCCGAUGGCCUGGAACAAAGAGGGGUGUGAGAAAAGCUAUAAAAGGUGUGUGAAAAUCAUC
Md-miRN467	AGCUCGUGUUAGUGGGUCAGGAGG	AUCUCCGAGGCAAAUCAUCGGGAUCCUCCUGACCCAAUAACACAAGCCGUUGGAUUUUGAUCCAACAGCUACAAAUAGGGGGGGUCCCUCUAAAAGUUAAAAUAAUUGUAACAGUUAGAUCAAAAUCCAACAGCUCGUGUUAGUGGGUCAGGAGGAUCCAAGGCUUUGCCUCAGAGA
Md-miRN468	AAAUUUCGCGGUUACGGUUAUGGG	AACCGCGGUUAUCCGCUCAUUUAAAUUUCGCGGUUACGGUUAUGGGUAACUGUUUAGAUAAUUAAAUGAUUAUGAGUAUAACCGUUUACCAGUAAAAUUUAAAUGGGCGGUUAUGAGUAUUAACCGCGGUUA
Md-miRN469	AUUGGAUCCUUGGGCUCCGGAUGU	GGGAAGUAGAUCCUCUCCAGAUCUAGACAUUCGGAGCCCAAGGAUCAACUAAUCCUGACCUUUAAAAUUGGAUCUUACAGUAAAAAAUUAUUAUAAUUUUCAAAAGUUUUCAAUAAGUUCUUUGCUUUUGGCAAUAGGAUCCGUUUUAAAGGUCAGGAUUAUUGGAUCCUUGGGCUCCGGAUGUCUAGAUUAGGAGAUGAUCUGCUUUC
Md-miRN470	AAUAACUCUCCAUGGACUCACUGU	AGAUAAAUGCUAAGGAGUCUCUUAAAUAACUCUCCAUGGACUCACUGUCACCUCACAGUUUAACGUUAAUUUCAUUGCCACCAUUACAAUAUAUUGUGCUAAAAACAUGUAGUUGAAGAGAGCCCAUUGAAAGUCUGAGUCUCCUUUUAGCAUUUAUCA
Md-miRN471	AAGGGAGUUCGUGCGAGAGCAAUC	UUGAGAGUUUACUGGUUUCGGGUUCCGUCUUAACUCCGAAGUUAAGGGAGUUCGUGCGAGAGCAAUCUCAU
Md-miRN472	AAAAUGUAAAGCGGCAGAGGGUCC	AGCACGAGAGUUAUGUUAAAAUGUAAAGCGGCAGAGGGUCCAUGAAGAGUCCCACUUUGAUAGAGUCACCUUAGCAUUUCUCCUUCAUGAAUUCUCUGUCACCUCACAGUUUAAUGUUACUUUUCGUGCC
Md-miRN473	AAUGUAGCGGUUGAUAUUUGGAUU	AUAUUUUGUAGAUCACGUAAUGUAGCGGUUGAUAUUUGGAUUCUUUCUUUAAAUGAUUAAAAAUAAAUCCAACCAUCUACCAUUGCAUCAUGUGGUUUACAAAAUAG
Md-miRN474	UCUCUGCGUCUCUUCCUCAUC	AGAUUUCUCUCGUUCGUCGUUCAUCUUCUUCUAGAUGAGGAAGAGACGCGGAGAGGGAUUGGAGAGAAAAUUAAAGUGGAUUGGAGAUCUGAGAUUUCUAUGAAUUGCUAAUUCCUUAAUUUUCUCUCUCUUUUCUCACACCUUUGCUCUGUCAAUCCUCUCUGCGUCUCUUCCUCAUCUAGAAGAAGAUGAACGACGAACGAGGGAGACUCA
Md-miRN475	AGGGAUCCUGCAAUCGUAUCCGUU	GUCGGAUCCUUUUCCUAGGGAUCCUGCAAUCGUAUCCGUUCAUCGUACAUUAUGCGGUCAGUUUUCAUUAGGUGCUAUUUAUAUUUGAAUUUUAAAUUUUAAAUGAUUUCUGACCUCACGAUGUACGAUGAACGGACACGGUUGCAGGAUCCCUAGGAAAAGGUCUGGU
Md-miRN476	AACGGUCACGAUCAUCUGCUCAGC	CUGACCUUUAAAAAUUGAGCCUGCUGAGCAGACGAUUGUGGCCGUUGAAAUUUAAUCUAACGGCUAUAAUUAUUAUAACUUUUAGAGAACUACCUAUUUGUAGUCGUUGGAUCAAAUUUCAACGGUCACGAUCAUCUGCUCAGCAGGCUCAGUUUUUAAAGGUCAA
Md-miRN477	AGUGUUCGUCAAUUUCUUUAACCU	CGAAAACAUUUAGUCAUUUGAUUGUCUUGAUAAAAUUUCAAUAUUUCUUAUAACAUAGUGUUCGUCAAUUUCUUUAACCUCAAUUAGAUAACUCAAACAUUUC
Md-miRN478	AAAAUGAGUUCUGACCACACGAUG	AUGUAAAUCAUGUUCGUUCAUCUUACAUCGUACGGUCAAUUUUUGUCAGGUACUGUUUUUAUUUAAUUUUAAAUAAAAAUAUUUAAAAUGAGUUCUGACCACACGAUGUACGAUGAACGGAUAUGAUUCACAA
Md-miRN479	AAUGAACGGACAGGAUUGCGGAAU	GGAUCCAUUCCCUAGAGAUCCCGCAAUCCUGUUCGUUUAUUGUAUAUCGUGCAGUUAGAAAUCAUUUAAAAUUUAAAAUUCAUAAGUAAAUAGUACCUAACAAAAACUGACCGCACGAUAUACAAUGAACGGACAGGAUUGCGGAAUCCCUAGAAUCCUUAGCGAAUGGAUC
Md-miRN480	AAUGGCCCGGAUCUCCGAAAUUGG	CCUCUCUGGAUCCCUUCCUCCUAAUCCAUUAAGUCCAGAGAUUUGGGUCAUUGGAAUUUGAUCAAAUGGCUAAAAUUAUUAUAACUUUUAAAGUGGACCCCUGUUUGUAGUCAUUGGAUCAAAUUUCAAUGGCCCGGAUCUCCGAAAUUGGUGAACUAGGAGGAAGGGCCGGAGAG
Md-miRN481	AAGGGAUGUGGGCUGUUGGAUGAA	GCUAAGGAUGAGGAUCCUCCUCAUUAAGGGAUGUGGGCUGUUGGAUGAAAAUUCAACGGCUACAAUUAUUAUAAUUUUAAAGGAACCUCCUAUUUGUAGCCGUUGGAUUUUCAUCCAAUGGUCCACACUCAUUGGUGAGGUGGAUCCUCAUCCUUAGCU
Md-miRN482	AAAUUCUUGGCGCUGGUGAAUCAU	ACGUUUUCUGUGUCGCAAAUACUACUUUAAAUCACAUAUUGUUAUAAAUUCUUGGCGCUGGUGAAUCAUACAAUAUGGUUAAAGAGAGGCUGAAAUGCAUAUGUGAAUAUUUUCGACUCUAAAAAUGA
Md-miRN483	ACGUUACUGUGUCGGUGUACUCAU	CGAGAAUAACUUACAUGACACGAGUACAUUGUCACAUGGUGUCUCAUGCCAAAGAAAUAAGGGCAUGGGAACAGAAACUUACAUAUCUUUAUUUUAUUGGCACAAAACGUUACUGUGUCGGUGUACUCAUAUCAUAUAAAUUAUUCUCA
Md-miRN484	AAAAUAGGUGUGGUCUCUCAGUGG	AGACCAAUUCUUCUGCAUUUAAAAUAGGUGUGGUCUCUCAGUGGACUCAAUAAGUGAUUGACACGUAUUUAUUAUCCUGACUUUUCUUAGUUUUGUUGCCAUAAAUUUAAUGUGUCUUAUUGGGACCAUAGAGAGGCCACACUUAUUUUGAAUGUAGAAGAUUUGAUCUC
Md-miRN485	AACACAUCUUGGACGAUAGGCAGU	AGAAGUUACACCGGCCCACUUUCUGACUGUCCAAUGAGGUAAGAGGUGGACAUACAUAAUGAAUCUUCGGAUGUCACCAUAACACAUCUUGGACGAUAGGCAGUGCUAUGCGUUUAACUUUC
Md-miRN486	ACAGGCGGGGGAUCAAAUAUGAAU	UUGCAUUGACAGGCGGGGGAUCAAAUAUGAAUUUAAUUUGUUUAGUCGUUAAAAUUCAUAUUUGUUCUACCGUCUGUCGAUGCAC
Md-miRN487	CACUUGCUCCCCUUCUCCAAC	UGGGUGAGUAGUUCGUGUUGGAGAAGCAGGGCACGUGCAAAUUCUAGCUCGAGCAAUCCUUCAUCAGGAGCUUAAAAACUUUGCACUUGCUCCCCUUCUCCAACACAAGCUUCUCACCUC
Md-miRN488	AAGGAAAAGAUGUAGGCUUAGUCU	ACAGAUGUGACUUAGCCUAGGUUUUUAUUUUGAACAAACGAUAUUAUCUAAACUAAGGAAAAGAUGUAGGCUUAGUCUCAUAAUGG
Md-miRN489	AAGUGCAGUGGCGUACUAGGAGUC	AGGACAUUAGCAAAUUCUCAUUUUUUUUUUUUGUUAUGCCAAUGUUGACUUGGGGACCAUAAGACAAAACCUUUUUUACAAUGUGAUACUUUGCUGGGUCCAAAUUCCAAAAGCCUUGUUUAUUUAUUUCCUCUUGAUUUUAUCUUUUAUUUUUUGUCUUCCAAAACCAAGUGCAGUGGCGUACUAGGAGUCAUACAACUGAUGCCA
Md-miRN490	AAUCCGUGUUGUGUGGUCAUGAGG	UUCCUAAGCAAAUGGUGGGGAUCCUCAUGACCACACAACAUGGACUGUUGAAUUUUGAUAUAACGGUUACAAUUAUUAUAAUUUUUAGAAGGAUCCCUUGUUUUAUAAUUGUUGGAUCAAAAUCCAACAAUCCGUGUUGUGUGGUCAUGAGGAUCCCCAUCAUUUGCUCAGGA
Md-miRN491	AAUCGGGGUAGUGGCUAGCCGCCU	CCUAGGCGGUCUAGGUGGUGCCUCAGCAAGUCUAGAUGCCAUUUCUUAAGUUUCAAACGCCUAGGCAUUAAUCGGGGUAGUGGCUAGCCGCCUAGC
Md-miRN492	AGGUGUCAGACAUUCAUUAGGGCC	UCCAAAAUGGGUGUGGUCCCUCUGUAACUCCGAUGAAUGUAUGACAUCUAUUAAAUAUCUUAACUUUUCUUAAUUUUGUUGUCAUGAAUUUAAUAGGUGUCAGACAUUCAUUAGGGCCACAGAGAGGCCACAUCCAUUUUGGG
Md-miRN493	AAAAAAUGGCUUGAAAACUUUGAG	GUGAUAUUCGCAAGGUUACUCGAGUCACUAAUCAUAAGUGUUCGCUACAUUAAAUACAUGUGAUGAUACAAAAAUAUGAUAUUUGCCUAAUAUCACUAUGAUUACAAAUAUCACGUUACGUAGUAUUAAAAUAAGGAAAACUAAUAAAAAAUGGCUUGAAAACUUUGAGUUUUAUCGA
Md-miRN494	AUGACACUUGAUAUACCGGCCAUG	CAUUUUUUAGUGUACCAAAACUUGAUCCGUUAUAUCAAGUGUCAUAAUAUAAAUAGUUGAUUUUUUUUUUAAAGUAUCCAACUACUUGUAUUAUGACACUUGAUAUACCGGCCAUGUUACUGGCACACUGAAAAAUA
Md-miRN495	AUGACUGGAACACGGAUAGUAGAU	CGAGAGAUUUUUCAUUAUGACUGGAACACGGAUAGUAGAUCACGUGUUUAUAUAUAAGUGGUGAUAAAUUUUACUUUUUAAGUUAUUAAUUUUUUAUCACACAUAUCCCAUAAUUUGUAUAGAGACACGUGAUGUACCUCCGAUGUAUCGGUUACAUUGAAAAAUCUCUUC
Md-miRN496	UGAUUUCCUCUCCCUCCUUCU	GGAGAAAGAGGUUGAGGAAGUUAUAGGACUUAGUUGCUCGGUGAGAAAACCUGAUGAUCUGGAGUCCUUCUCCUACCGAUGCCACUAAGUCCCAUGAUUUCCUCUCCCUCCUUCUUU
Md-miRN497	AUUUUUUCCCCUCCUAAUCUCUCU	UGGAGUAUGAUUUUUUCCCCUCCUAAUCUCUCUUCACUUCCAUCCCCUCCUAUUUAAAAGGUUAUAAUUACGUCAUGUCUACAUCUUAUUUUGAAUGUUUUAUAUAAAAAAAUAAGACAAAAAGAAAAGCGUAAGAGGAGAUGAUAGAAGGAAAUGGUUAUAGGAGGGAUGGAAUCCUACUUCU
Md-miRN498	CCCAUUUUCCAUGCCCUUCCA	CAAACAGGAGAGCAUGGAAGGGCAUGGAAAAAGGGAGGGCAGACAAUCCUUGUCCAAUAUAAUGAUGUCAAAGGAGAGGGGAAAAUGAGAAGGAAACUCUGGAGGGUAGAGGGAAGGAAAAAGGGAUAAGGAUUGUCUGCCUUCCCAUUUUCCAUGCCCUUCCAUGCCCUCCUGUUUU
Md-miRN499	AUAAUUGACGAAUCUCCGGAUCCU	AGGAUCCCUUCCGGAUCAUUUUGAUAAGGAUUCUGGAGAUUCGUAAAUCGUGAUCGUUUAUCGUAUAUCGUACAAUCAAUUUUUGUCAAAUACUAUUUGUGUUUACUUUUAAAUAAAAAUAUUUAAAAUAAUUUAUGAUCGUACAAUGUAUGAUGAAUGUACAUAAUUGACGAAUCUCCGGAUCCUCACAAAGAGGAUUCGGCGAGGAUCC
Md-miRN500	ACGGGUCGUUCCAGGGGGGAGAGG	UGUGUUCCACGGAUGUGGAACGGGUCGUUCCAGGGGGGAGAGGUGGAACGAAAAAUCAGCCAAAUUUCGUCCCAUGGGACAACCCGUUCCACAGUUUUUAGGCGCACC
Md-miRN501	AUGACCAACCACGUGAUCAGGCUG	GAGCAUGACCACGUGGCCCGUCAAACACUAUCACAAAGAGUUAGACCCUUGUACAUGGGAAAUUGUACCCAUGUGAGGUCCGUUUCUUUAAAAGAGUGGCAUGACCAACCACGUGAUCAGGCUG
Md-miRN502	ACGAGAACUUCUCAGCGGGUCACC	CGAUAUUGUCCGCUUUGAAUCCCGACCACGCCCUCACAGUUUUGUUUCUGGGAACUUACACGAGAACUUCUCAGCGGGUCACCCAUCA
Md-miRN503	ACAAAACAGGAGGGCACGGAGAGU	UGCCUUUCCCGUGCCCUCCUGUUUGUGUGGUCACGGUUAAACCACGUUAAUAUUUUAUAUUACUAUUUUUUUUUGUCUUAUUAUUUUUAUAAAAAACAAUAUAAAAUGUUAGCAUGGAUUAACCGUGACCACACAAAACAGGAGGGCACGGAGAGUGCA
Md-miRN504	AACACAUCUUAAGGGACGAGUAGC	UUUACAUGCGACUUAGAUAUGUUAUAUUUCCUUUUAUUUGCAACUGUAUGUCAUAUUUUAUUUUAGACGCAGUAUGAGAAAGAAAACAGCUAACAUAACACAUCUUAAGGGACGAGUAGC
Md-miRN505	AAAUUUUGUCUCCCUAACGUUACC	CUAGAAUAUAUUUGAAAGGAUAAUGUUAGAAAGAUUAAAUUUAUAGACAAAAGUUUAUAAACUAAAUGAUAUAAAAGUUAAUUGUUAUGUUAUUAGUGACAAAUCUUUUAGUUUGUAAAUUUUGUCUACAAAUUUUGUCUCCCUAACGUUACCCUAGCUAUUUGAAAAUUUCAAAGUAUAUGAUAU
Md-miRN506	AACGGAUGUCGAGACUGAUAGAGU	AAGGAGAUGAUUUUGUUUGGAUUUAAUAUUCAAACUUCUAAUACAACGGAUGUCGAGACUGAUAGAGUUAUUCCUA
Md-miRN507	AUUGACCCACCCCAUCAAGAUGAU	UUCAUACUUGAUUUGGUUAGGGUUUUUAUCACAAAUGGUUCCUGAAAUUGACCCACCCCAUCAAGAUGAU
Md-miRN508	AAUCAUCUUUACCUCUCGCGCACU	AUUGAAAUUUGAAAAAGAAUGUAUGAGAAGUAAAGUGAGUGUGCGAAUAACACUACUCUUUUGUUAAUCAUACAAUCAUCUUUACCUCUCGCGCACUUUUGUUAAAUUUUAAC
Md-miRN509	AAUAAGUUGGCCGAUGUGAGAUUG	CCGAGAAAGGUGUUAUUAUUUCGUUGGUGGGCUUCCCUUUUUAUACAAAUUAACUCUUCUAAUUUAAUAAGUUGGCCGAUGUGAGAUUGUAAUACUUUAUUGC
Md-miRN510	AUACAAACAGGAAGGCACGGAGAG	CUGCCCUUCCAUUUCGGUGUCCUUUUCGUGCCCUUCUGUUUUGUGUGGUCACGAUUAAUUCAUGUUAACAUUUUAUAUUAUUUUUUAUAAAAAUAAUAAGACAAAAUAAAAAUAGUAAUAUAAAAUAUUGACGUGGCUUAACCGUUAUCAUACAAACAGGAAGGCACGGAGAGGGCACCGAAUUGGGAGGGCA
Md-miRN511	AAGGGCCUGAAUCACUUGAUCCGU	CCACCAAAGUCCACAGAUUAAGUGAUUCGAGCUCUUGAAAUUUGCUUAAUAGCUAAAAUUAUUAUAACUUUUAAAAUUGCUCUUUGUUUUUAACCAUUUGAUCAAAUUUUAAGGGCCUGAAUCACUUGAUCCGUGAACUUUGGUGA
Md-miRN512	AAGGAUCUCGAGAAUCGUGAAUCA	AUUCGGAUCCUCUUUGUAAGGAUCUCGAGAAUCGUGAAUCAUAUUCGUUUAUCGUACAUCGUGCGGUCAAAAAUUAUUUUAAAUAUUUUUAUUUAAAAUUAUAUACAAACAGUAUCUAACAAAAACUAACUACAUGAUAUGCGAUGAACAGAAACGAUUUACAAAUCUUCAGAAUUCUCACAAAAAAAAUUGGAAA
Md-miRN513	ACGAUUGGAGGAUCCCCGGAAUCC	CAGGAGAAUCCUUACCGAAUCCUUUUUGUGAGGAUCUUGGGGAUCCUCUAAUUACAUAUGUUCAUCGUACAUCGCGCGAUCAGAAAUCAUUAUAAGUCUUUUUAUUUAAAAUUGAAUAUAAACAGUACCUGAUAAAAACUGGUCGCACGAUGUACGAUGAACAUUUACGAUUGGAGGAUCCCCGGAAUCCUCACAAAGAGAAUCCAACGAUGAUCCUU
Md-miRN514	ACGGGUCGUUCCAGGGGGAAAAGG	UGUGUUCCACGGAUGUGGAACGGGUCGUUCCAGGGGGAAAAGGUGGAACAAAAAAUCAACCAAAUUUCGUCCCAUGAGACAACCCGUUCCACAGUUUUUAGGUGCACC
Md-miRN515	AACAUCGUUUGUCACUGUAUACCG	CUCAUAACAUCGUUUGUCACUGUAUACCGUAUACCGUUAGGGAGGAAGAUAAAAAUCAAUAGAAAAGCAAGCAACCAAUUUGUAUUUUUAUGAUGCAUGUCGGUAUGCACUAAGGUGUAUGGUCUAGAGGGGUAAAUUUUGAAUGAA
Md-miRN516	AUCCCCGGACUUAAUGGAUUAGGA	AAAGGGAUCCUCUCCAGAUCCCUUCCUCCUAAUCCACCAAGUCCAGGAAUCGGAGUUGUUGAAAUUUGAUCAAACGGAUACAAACAGGGGCUCACUUUAAAAGUUAUAGUCAUUUUAGUUGUUGGAUCAAAUUUCAACGGUAUGAAUCCCCGGACUUAAUGGAUUAGGAGGAAGAGAUCCGGAGAGGAUCCCUU
Md-miRN517	AAGUCACGUUAGUAUUUAACCGAG	UUGGGUGUGGUGCCACGUGGAAUCCAUCUGGGCGAGAAACUGGGUCCCAGAUUAAGUCACGUUAGUAUUUAACCGAG
Md-miRN518	AAGAAUCCCGUAACCAUGACUGUU	UACGAUUAUGUUUCAUUGGGUUUUAUGGAAAAGAAUCCUCGCCGGAUCAUUUUCCUAAGAAUCCCGUAACCAUGACUGUU
Md-miRN519	AGUCCCCUUCUUUCUCACUUUCCU	CUCUUCCACAGUCCCCUUCUUUCUCACUUUCCUCUUUUUCUCUCUCUGUAAAGAAGUCAACACUAGAUGUUAACGUGACUUAAUCGUAAUCAUUCAAAUAAGAGGGGGUUGGAGGGGAGGAGGACUUGGAGGGA
Md-miRN520	AAGGGCCCUAAUCACUUGAUCUGG	GUGGAUAAAAUUAUUAUUUUUCAAAAUUUAAAAGUGAUCCGGAUUUUUGAAAGUUGAUUCAACGACUAAAAUUAUUAUAACUUUUAAAGGGAGCCUUUAUUUUUAGUCAUUGGAUCAAGUUUCAAGGGCCCUAAUCACUUGAUCUGGUGGCCUUGAUGAAAGAGAUCCAA
Md-miRN521	AUAGGUAAGAGAAAGGGAGAGAAG	AGGAGGAUUCUCUUCCCUCCUAAUCUCUCUCCCCUUCCCUUCCUUCUUAUUUAAACGGUUACGGUUAAGCCACGUCAACAUUUUAUAGGUAAGAGAAAGGGAGAGAAGGAGAUGAGAAUAGGAGGUAAGAGAAUCCUACUC
Md-miRN522	AUAUGAAUGGUCACGAUCACGGGA	CUUUUCCUAGGGAUCCUAGGAAUUUCGUGAUCGUGACCGUUUAUUGUAUAUCGUGCAGUCAGUUUUCGUUAGAUACUAUUUAUAUUUAAUUUUAAAUUUUAAAUUUUGAAAUGAUUUUUGACCACAUUAUAUAAUAUGAAUGGUCACGAUCACGGGAUCCCUAAGAUCCCCAGGAAAAA
Md-miRN523	AGAAUCCUCCUGACCAGGCCCAUC	AGGAUCCUCUCCUGAGCAGAUGGAGAGAAUCCUCCUGACCAGGCCCAUCGAGCCGUUCAUUUUUUAUCCAACGGUUACAAACAGGGGCCCUUCUAAAAGUUAUAAUAAUUAUAACCGUUGGAUAAAAAAUGAACGGCCUGAUGGGCUUGAUCAGGAGGAUCCUCUCCAUCUGCUCAGGAGAGGAUCCUG
Md-miRN524	AAUGGAGCACGUCAGUUUUCAAGA	AUCUCUCUCUAAUCUGUUGCCUUCAUGGAAAUUAUUGGCCUAUUAAUUCUUGUGGAGGAGGAGAUCUUUUUGCAAGUAGAGGAAAAUCACUAUAAUAAUAAUGGAGCACGUCAGUUUUCAAGAUGUAACAUUGAGAAAAGAA
Md-miRN525	AAUAGGAGGACAUAGAAGGGCACC	CCCUUCCAGUUGUGGUGCCCUUCCAUGCCCUCCUAUUUUGUGCGGUUACGGUUAAGCCACGUCAAUAUUUUAUAUUAAUUUUUUAAUGAGAUAAUAAGACAAAAAAUAAUUAAAAUAUAAAAUAUUGACGUGGCUUAACCGUGACCGCAUAAAAUAGGAGGACAUAGAAGGGCACCACAACUAGGAGGGA
Md-miRN526	AUGACACUUGGUGUAUCGGGCCGG	AUUUUCUAGUGUGCUGGAAAUACACUCCGGUUGUUCAAGUGUCCAACUAAUUGUAUUAUGACACUUGGUGUAUCGGGCCGGUUUCUCGGUACCUUAAAAAA
Md-miRN527	ACUCGUCCCGUAGAACAACGCGUU	UUGUGUUUUACGGAUGUGGAACGAGUCGUUCCAGGGGAUGAGGUGGAACAAAAAUUCACCAAAAACUCGUCCCGUAGAACAACGCGUUCCACUUGUUUUAGGCGCAC
Md-miRN528	UUUGUAUUGCUCAUAUGGUGC	AUAAUAGGAGGGAUUAGAAAUGCACCAUAUUAGCAUUACAAAGGCAUGUAAAAGAGAUUUGUAAAUGACUCUUUCCUUGUAGGGAUUUGGAAACCCCUCUCACGUGCCUUUGUAUUGCUCAUAUGGUGCAUUUCCAAUCCAUUUUGUUGA
Md-miRN529	AAUCGCGUGCCUUAAUGUUCUCAC	CGUGAACGAUGGGGCACCUCUUGGUACGUGACAGUGAUAUUCCAAACGAAUAACGUGUUAUAAUCGCGUGCCUUAAUGUUCUCACGUGACU
Md-miRN530	ACGCCACUGUGACAUCUCAGACUA	AUACGCCACUGUGACAUCUCAGACUAAUAAUACAAUGUCACGUGAGAACAUUAAAACACACUACUAUCACAUUAUUUAUUUGAGAUAUCACUGUCACGUAC
Md-miRN531	AAUCGAGGUCGUGACUAGCCGUCU	GGCGGGCGCUUAGGCAGAUUUAGACAUCAUUUUUUAAUUUUCAAAUGUUUAGGAAUUAAUCGAGGUCGUGACUAGCCGUCUAGCA
Md-miRN532	AACAAGAUUUGAACCCAUGCUGUC	AAUAGAUGGGCUUCAUUUCUAAAGCGUUAACUAGUCAAUUAUAUUUUUUUUGUCAUACAAUAGAUUUUAUUAGAUUAGAUGUUAGAUUAGUCACCAACAAGAUUUGAACCCAUGCUGUC
Md-miRN533	ACGUGACUUAACCAUGACCACAUA	AGUGUCUUCUCGUGCCUUCCUGUUUGUGUGGUCACGGUUAAACCACGUCAACAUUUUUUUAUUACUAUUCAUUUUUAUCUUAUUAUCUCUAUAAAAAAACAAUAUAAAAUAUUGACGUGACUUAACCAUGACCACAUAAAACAGGAGGGUACAUGAUGACACC
Md-miRN534	AUGAUUACUUUCUGCCACUGCGAU	UUAUUUUUAGUAGAGCAAUAACGUUAGCAUGCAUAAACAUGAUUACUUUCUGCCACUGCGAUAAAGUAU
Md-miRN535	CGAGGGCUUGAGGGUCAGUAA	CCAAGGCAUUUUUGUUGCUCACUCUCCCUCAAGGGCUUCGACGAAUGCCAUACAUGGCAAAUCUCGAGGGCUUGAGGGUCAGUAAACAAAAAGUGUCUUGC
Md-miRN536	AAGGGAGAGGAGAUGAACAUAACC	CUCAUGUUUUCGAGUUUCAAUUUUUUUUUUUUUAAACAAACGAUAUUAUCUACAUUAAGGGAGAGGAGAUGAACAUAACCUCACAAUGAA
Md-miRN537	AUAUGAUGUACCACCUUGUGUCCU	ACGAGAAAUUUUUUAUCUAUUCAGAAUACAGGUGGUACACCACGUGUCAUUAUAUAAGUGGAGGAAAAUUUUAUUUUUAAUUGUUAAUUUUUUAAUAUAAGUAUCUCAUUAUUUGUAUAAUUACAUAUGAUGUACCACCUUGUGUCCUGAAUAUACUGAAAAAUCUCGA
Md-miRN538	AUUCGGGUGAGUGGUUAACGGGUC	CUGGCAUUUUCAACCCAACCCGUUAACCCGACCCGUUAAAAUUAGUAUUCGGGUGAGUGGUUAACGGGUCAACCCGUUAAUCAUCCAU
Md-miRN539	AAUGGUCCGGAUGGGUAGACUUGA	UUAGGGAAAAUGAUCAUCUUUGGAUCAUUUCCACCAAAUCCAUCAAGUUCACCCAUUUGGAUUAUUGAAAUUUGAUUAAACAGCUAAAGUUAUUAUAAAUUUUAAAAGAAUCCCCUAUUUGUAGUCUUUGGAUCAAAUUUCAAUGGUCCGGAUGGGUAGACUUGAUGAACUGGGUGGAAGGGAUCCUGAGAGCAUCUCUUUCCUUAU
Md-miRN540	AUAACUUCUCACUUUGCUCCCUGA	CUAAAAUGGUCAUUGAGAUUGUAUAACUUCUCACUUUGCUCCCUGAGAUUUAAAAGUGGUCUAUGAGAUUAUCUACCGUCAAUCAUUUUGGUCAUUAUGUAAGAAAUCUCUGUUAAAUAGAGAAUAUUUUUGUCAAAUCGAUCCCUCUCUUUUAACUGGUAGUUUCUUUCAUUUAACAAAGGUUUUUCACAUAAUGACCAAAAUGAUUGACAGUGAACAGUCUUAGGAACCACACUUCUAUCGAUUUUAAAUAUCAAGGACCAAAGUGAUGAGUUUUGACAAUCACGGAGGUCAUUUUGA
Md-miRN541	AUGGCUUCUGUUGUGCUCACGAGC	GGUGAAGAAUUGUGUUUUAUGAAAGCUGUCAGCGCAACAGAAUUGCCUUACUUUACAUGGCUUCUGUUGUGCUCACGAGCUUCAGUAAACGCGAUUCUUACACA
Md-miRN542	AAAGAUCCGUGAAUCGUAUUCGUU	UCAGAAUCCUUUUGGUGAGGAUCCUAAAGAUCCGUGAAUCGUAUUCGUUCAUCGUAUAUCGUGCGGUCAGUUUUUGUCAAGUACUGUUUAUGUUUAAUUUUAAAUAAAAUUAUUUAAAAUAAUUUCUGACCGUACGAUGUACGAUGAACAGACAUGAUUCACAGAUUUUCGAGAUCCUCACAAAAGGAUCUGG
Md-miRN543	AAUGACUCGGAUCCCAGAACUUGA	UGGAAACGGAUCCUCCCCGGAUCUUUUCCUCUUAAUCCAUCAAAUCCGGGGAUCCAGGCUAUUGAAAUUUGAUCUAAUAACUAAGUUUAUUAUAACUUUUAAAGUGGGUCUAUAUUUGUAGUCGUUUGAUCAAAUUUCAAUGACUCGGAUCCCAGAACUUGAUGAAUUAGGAGUAAGGAAUCCAAAGAAUAUCCAUUUCCC
Md-miRN544	AGGAAUUCCUGCUUACACCCAAUC	AACUUCGCUGCUGAACAUUUCAGCAGGAAUUCCUGCUUACACCCAAUCCCGGGUGGACACGUGUCCAAGUUUUGAUUAAAAAAAUCAAAACUUGGACACUUGUCCAUCCGAAAUUGGGUGUAAGCAGGACCUCCUGCUGAAAUUUCAACAUCGAAGUC
Md-miRN545	AAUAAAUGGACACGAUUCACGGAU	AUUUUGAUGAGGAUCUUGAAGAUUUGUAAAUUGUGUUUAUUCAUCGUAAAUCGUAUGGUUUGUUUUUAUCAGGUACUGUUUGUGUUUAAUUUUAAAUAAAAAUAUUUAAAAUAAUUUAUGACCGCACAAUGUACAAUAAAUGGACACGAUUCACGGAUCUCCAAGAUACUCAUAAAGAG
Md-miRN546	AUGCAUCGAUCAACCAUGAGUACU	AACACGAUCAUGGUUCAUGGAGCCUUGUGAUUUGGAGUGCUACUAUUACAAAGAUGUGAUCGUUGUAUCUUGGGAGACAUGCAUCGAUCAACCAUGAGUACUGUA
Md-miRN547	AAUAGGCUGCUCAUGAGGAUUCCC	GGAACUGGAUCCUCUCCUAAGCUCAGGAUGGGGAUCAUUCUGAGAAGCCCAUCCGGGCCAUUGAAUUUUGAUCCAAUUGACUCAAACAGAGGCAUUUCUAAAAGUUAUAAUAAUUACAGAUAUUGUAUCAAGUUUGAACGGUCUAAAUAGGCUGCUCAUGAGGAUUCCCAUCCUGAGCUCAGGAAAUGAUCGAAUUC
Md-miRN548	AGAUGGGGAUCCUCUUGAGCAACU	GGGCCUCCCUAGGACUGGAACUGGAUCCUCUCCUGAGCUCAAGAUGGGGAUCCUCUUGAGCAACUCAUUCGGGCCGUUGAAAUUUGAUCAAACGGCUCCAAACAUGAGAUCUCUCUAAAAGUUAUAAUAAUUGCAGUUGUUGGAUCAAGUUUGAACUGCCCGGAUGAGCUACUUAUGAGGAUCCCCAUCAUGAGCUCAUGAGAGGAUCCAGUUCCCCUAGGACUUAGCUA
Md-miRN549	UUUGGAUUGAAGGGAGCUCUA	GGGUAGGGUUAAGGAGUGGAGCUCCUUGAAGUCCAAAAGAAGGUGAUGCUGGGUGGAUAGAGCUGCUGAGCUAUGGAUCCCAGAGUCCUAUAUAUCCUAUAUCGCAGAUCAGAUCAGAUGCGAUCAGAAGGAUGAUAGGCUUGUGGCUUGCAUAUCUCAGGAGCUGCAUUACCUGUACGCUGCCUCUUUUUUUGGAUUGAAGGGAGCUCUACACCUCUCUCUCUGUCU
Md-miRN550	AACCAUGACCGCACAAAUAAGAAG	CUCUCCUAUUUUGUACGGUCACGGUUAAGUCACGUCAACAUUUUAUAUUAAUUUUUUAAUAGAGAUAAUAAGACAAAAAAUUAUAAAAUUAUAAAAUAUUAACGUAGCUUAACCAUGACCGCACAAAUAAGAAGGC
Md-miRN551	AACAAAGGGUGUGUGAGAAGUACA	AGGGGUGUGCUAUCUACACACCCCUUGUUACUUCCUACAUACCCCUCUCAAUUUUCAGUUGUCGGAUUGAAUAAAUUGAAGAAGAUCAAAGGAUAAAAGUUAACAAAGGGUGUGUGAGAAGUACAAAUGAGUGUGUGGAUAGCACAAUCCUA
Md-miRN552	AAAUUUUCAGCCGUCGGAUCAGAU	ACACACCCUUUUAAAUUUUCAGCCGUCGGAUCAGAUAAAUUGAAGAAGAUUAACGGCGAAAAAUUAACAAAGGUGUGA
Md-miRN553	AAAGAGGACUUGAUGGAAGGGAUC	AGGAAAGGGAUCCUCCUCCUCCGGAUCUCUUCCAUCAAGUCCUCCUCAUCAACUAAUUCGGACUCUUAAAAUUUGAUCUAACGGCUACAAACAGGGGGUCCACUUUAAAAGUUAUAAUAAUUUUAGCCGUUGAAUCAAAUUUCAAGGACCCUCCGAAUUGUUUGAUAAAGAGGACUUGAUGGAAGGGAUCCGGAGAAGAUCCCUUUCUC
Md-miRN554	AAAAUUAGGGGUGGGCAUGAGCCG	UCUAUAAAAUUAGGGGUGGGCAUGAGCCGGACCGAUUAAAAUUGGAGGAACCGGACAUUAUAUGGUGUUGGAUCUCAUGGGGAACGGGACGGCCCAUCUUCUAAUAAUAGU
Md-miRN555	AACCACCCGACCCAUUAAACACUC	GGUUGACCUGUUAACCACCCGACCCAUUAAACACUCACCCGAAUACUCAUUUUAACGGGUCAGGUCGAAUCGGGUUAACA
Md-miRN556	ACUUGACUGAACUGUGGCCACAUC	UGACUUGACUGAACUGUGGCCACAUCAAUUAAAAUUGUUUAGGUUAUAAUCAACUAAGUCU
Md-miRN557	UCUCGUUUUGCACACUCGUGU	GCACAGUUUUAUUCUCGUUUUGCACACUCGUGUUUAUUUAUGUUCUUUGAUUUAUAUUUAAAGGCUAUAAAUAUACAAGGGUGUGCAGACGGAGAAAAGGCGUGUGU
Md-miRN558	AUGAACUCUCUGUCACCUCAUCA	UGGAAUUCUCUAUGAACUCUCUGUCACCUCAUCAUUUAAUGUCAAUUUUGUGUCAAUAUUAUAAAAUACUAUGUCAAAAACAUAAUGUGGCAGCGAGUCUCACUUUUGAGAGAGUGUCCU
Md-miRN559	AGCGUCAUGUCGUCACAUAGUGUU	GUUAGCGUCAUGUCGUCACAUAGUGUUACUAUUUUUCAUGUCAUAUCAAUGAUAAAUUUAUACAAAUAUAUAUUAUAUCAAUCAGACUGUUAACACAUUACGUGAUGCAUGUUGCGCUAGA
Md-miRN560	AUGAACCCGUGGUGUACCAUCUCG	UUGUGACAGGAAUACAAAUGGUAUAUCAUGUGUUUCUAUGCAAAUGGUGUAAAACUUUAAUUUUUAAGUUAUUAACCUUUUAACACACAUAACCCACUAUUUAUAUAUGAACCCGUGGUGUACCAUCUCGUGUGACGGUCACAU
Md-miRN561	ACGUAGUGUACCAUCCCGUGUGAC	AAGAAAUUUUUAAUUAUGAUGAGAAUAAGGAUGGUACACUACGUGUUUUUAUGUAAGUAUGGAAAAAUAUAUUUUUUAAGUUAUUAACUUUUUGACACACAUAUCCCACUAUUUAUGUAAUAACACGUAGUGUACCAUCCCGUGUGACGGUCAUACUAAAAAUCUCUC
Md-miRN562	AAAACAAGAGGGCACGGAGAGGGC	CCCUUCACUUCCGGUGUCCUUCUCGUGCCCUCCUGUUUGUGUGGUCACGGUUAAGCCACGUCAACAUUUUAUAUUACUAUUUAUUUUUGUUUUAUUAUAUCUAUACAAAAAAUAAUAUAAAAUGUUGACGUGGCUUAACCGUGACCGCACAAAACAAGAGGGCACGGAGAGGGCAUCGGAAAUAGAGGGC
Md-miRN563	UUUGGUACCGUUUCGGGAAGC	CGUGUUCUGCAAUUUUUGGUACCGUUUCGGGAAGCAGCUUAAGAAAUACUCUAGCGCUCCUUCUCAAGCCGCUCCCCGGCAACGGUGCCAAAAAUUGCGCAACCA
Md-miRN564	UUUGGCACCGUUGCCGGGGAGC	GGUUGCGCAAUUUUUGGCACCGUUGCCGGGGAGCGGCUUGAGAAGGAGCGCUAGAGUAUUUCUUAAGCUGCUUCCCGAAACGGUACCAAAAAUUGCAGAACA
Md-miRN565	AGAAGAGUCCAACCAUCAACCGCC	CAUAUUUUCUUGAUCAUAUGAUGUGGAUAUUGAUGAUUAAAUUCUUUCUUCAAUGAUUUAGAGAAGAGUCCAACCAUCAACCGCCACAUUAUGUGAUUCACAAAAUAUA
Md-miRN566	AACGGAGUUAGCGAGAAUGAUCAU	CUGAACUUGUUAUAAUGCAAAACAAUGAUUCUUUCGGCUAAAUUUGUAAGAACUUAUGUCCAAAAUAAAAGGUUUUUUGAAGGGAUAAAAAAUAGAUGAAAAUUCUAACGGAGUUAGCGAGAAUGAUCAUUGUUCCACAUUAUAACAAGCUCAA
Md-miRN567	AAUGUGUCGCUUUGUGCUAAUGUU	UGACAUGAGUAUAUCAUCAAUGUGUCGCUUUGUGCUAAUGUUACAACCUACAUAACGUUGUAUUAUUGGCACAAGACGUAACGAUGGUUGUAUACACUGUCU
Md-miRN568	AAUUUUCAACGGCACGAAUUCUCU	CUUAAUUCACCAAAUCAGAGAAUCCGUGUCGUUGAAUAUUGAUCCAAAGACUACAAACACAGGGAUCUAUUUAAAAGUUAUAAUAACUCCAGUCGUUGGAUCAAUUUUCAACGGCACGAAUUCUCUAAUUUGGUGAAUUAGA
Md-miRN569	AGGGUGGGGAUCCUUCUGAUCGGA	UAGGGAACCGGAUAUUCUCCUGAGCAUAGGGUGGGGAUCCUUCUGAUCGGAUCAUUUGGAUUAUUGAAAUUUGAUCUAACGGUUACAAUAAUUAUAAUUUUUAGAAGAUUCUUUAUUUAUAAUCGUUGUAUCAAAUUUCAAUGACCCAGAUAGCCUAGUCAGAAGGAUCCCCACCCUAUGCUCAGGAGGGGAUCCGGUUCCCUU
Md-miRN570	AGAACGUUACGGUAACAGUGUAUC	GAGCAACUUACAUGGUACAUGUACACUCUUAUUGUAACGUUCCGUAUUAAUGGUAUACGCUACGUAUGGAGAAAAACUCAUAUAUAUAGGUUAAUUAUUGAUGCAGAACGUUACGGUAACAGUGUAUCCAUACUAUAAAAGAUAAGUUGUUA
Md-miRN571	AGUCGAGGGACCAUAGCUACACGU	GGACCAAUGGUAAUGGAUUUUUAGUCGAGGGACCAUAGCUACACGUUUUGAUGAGUUGAAUGACCAAUGAUAAUUAAUUUUUAGUUGAUAGACCAUUACUCAAAUUGAGUUAAAAUUAAAGGAUCAUAGUUACAAUUUACUCUUAUAGUAGAGCGUGUUUUCUGCACUAAAAACGUAUUUUCUAUUGAAGUGCU
Md-miRN572	AGAUUAAAUUUGAACGGCCCAGAU	GGGGAUCCUCCUGACUAGCUCAUCUAGGGCGUUUAAAUAUAAUCCAACGGUUGCAAUUAUUAUAACUUUUAGAGGGUUCUCCUGUUUGGAACCGUUAGAUUAAAUUUGAACGGCCCAGAUGGGCUGGUCAGGAGGAUCUCA
Md-miRN573	AAAACUUUCAUGCACCUGUUACAU	AGAAGAAAACUUUCAUGCACCUGUUACAUAAAAUAGUUGUCUUACAUUCAAGAUCAUACACUAGUAACAAAAUAUAACGAAUGCAACUCAUGUUUCAUGCAACGGGUGCAUGAAAGUUUUUCUCG
Md-miRN574	AAAUCCACCCUAUCACCUAAUCCG	GGAUCCUCUCCAUAUCUCUUCCAUCAAAUCCACCCUAUCACCUAAUCCGGGUCCUUGAAAUUUGAUAAACGGUUAAAGUUAUUAUAACUUUUAAAAUGCUCUCCUUAUUGUAGCAGUUAAAUCAAAUUUAAGGAUUUAGAUUGAUUGAUUUGAUGGAUUUGGUGGAAGAAAUCCGGAGAGGGUCCC
Md-miRN575	AAACGUGACUUAACCAUGACCAUA	AGUGCCCUCCCGUGCCCUUCUGUUUAUGUGGUCACAGUUAAACCACGUCAAUAUUUUAUAUUACUAUUCAUUUUUGUCUUAUUAUCUCUAUAAAAAAUAAUAUAAAAUAUAAACGUGACUUAACCAUGACCAUACAAAACAAUAGGGUACGAAAGAGCAC
Md-miRN576	AAAAGCACUCUAAGCGCGUUUAGA	UUGGAUUUUAAAAGCACUCUAAGCGCGUUUAGAAAAAGCACCAUAGAAGCACUUAAAAUGUUUUUUAGGAUCCAC
Md-miRN577	AUGCUUUCCUGUGAUGUGUGGUCA	GCCUUCCCAUUUUCAUACUUCUUUCAUGCUUUCCUGUGAUGUGUGGUCACGGUUAAACUACGUCAAUAUAAAUAAUAAAACAAAAAGUAAUAAGAAUAUAAAAUAUUGACAUGACUUAACCGUGAUCACACAAAUAUAAAAGGAUGAGGAGAGUAUAGAAAUGGAAUGGCA
Md-miRN578	AAAUCGCUCACAGGCACACUGCUG	AUAUGCACCCGAGAUGUCAUGUUGGUGGUAGCCCAAGCAAAUCGCUCACAGGCACACUGCUGCAUGA
Md-miRN579	AAGGCUGUCUCUGAGAUUUUGAGG	CCAGGAAUCCGUAAAAUCUCAUUGUGCAGUCUUUAUGGUUGAUCUAAUGUGGGUUGGUAAGGCUGUCUCUGAGAUUUUGAGGGCCUGU
Md-miRN580	GAAAAAUCCGCGGUAUUGUUCACU	UGUUUAUGAUACAAGCAAAUAUUUACCCUAAGCCCUUAAAUUAAUUCAAGAGACUCUUAACGAAAAAUCCGCGGUAUUGUUCACU
Md-miRN581	ACAAAACAGGAGGGCACAAGAGGG	UCCUCGUGCCCUCUUGUUUUUGUGGUCACGGUUAAGCCACGUCAACAUUUUAUAUUACUAUUUAUUUUUGUUUUAUUAUUUUUAUAAAAAAAUAAUAUAAAAUAUUGACGUAGCUUAACCGUGACCACACAAAACAGGAGGGCACAAGAGGG
Md-miRN582	AGAUGAGUUUGGUCAGGAUGAUCC	AGCAUGUAUGGAAUGGAUCAGGAUCCUCUCCUGAGCAAAGGGUGAGGAUCCUCCUGACCAAGGCUAUCGGGCCGUUGAAAUUUUAUCAAACAGUUACAAAUAUGGAGCCCCUCUAAAAAUUAUAAUAAUUGUAGCCGUUGGAUAAAAUUUCAACGGCCAGAUGAGUUUGGUCAGGAUGAUCCUCACCCUUUGCUCAGGAGAGGAUCCUGAUUCAUAUGGAAUUAAUGCA
Md-miRN583	AUGAGUGGAUGACCGUGACUUGCC	CGUGUCGUGUCGGGUUAUCGGGUCGUGUCAGGAAUUGCCAGGCCUACUUACAAGGGUGUAUUUAAUUUAUUGAUUGUAUUGAAAUUGACUUCCGAAUUCCAAUGGAAAAAACCUUAAUUCACAUUUUAAUUCUCAAACUUUUCUAUUUUAUAUAUAGCACAACUAGUAUGAAAUACCUCUGUGAGUCUUCUUAAUUUUCAAAAUGAGUGGAUGACCGUGACUUGCCAUU
Md-miRN584	ACAAAACAGUAGGGCACGAGGAGG	CUCUCCGUGCCUUCCUGUUUGUGUAGUCACGGUUAAACCACGUCAAUAUUUUAUAUUAUUUUUUUUAUAGAUAUAAUAAUAUAAAAAUGAAUAGUAAUAUAAAAUGUUGACGUGGCUUAACCGUGACCACACAAAACAGUAGGGCACGAGGAGGG
Md-miRN585	AACCGAGCGCUAAAGGGUCAUAGG	GGGCCAUAAGGCUCAUUUUAGUCUUGUGACAAAAAACAGUCUCCAACCGAGCGCUAAAGGGUCAUAGGGUCA
Md-miRN586	AUACAUGAUGUGUCGGUUGAUGGU	AAGAUUUUUUAGAUACAUGAUGUGUCGGUUGAUGGUUAACUUCAUUAUUUAAAUAAUUAAUAAAGAAAUUCAAUCAUCAUCCCGUCACAUCAUUUAGGUUAAUAGUUCUA
Md-miRN587	AAGGACCCGGAUUAAAUGAUUGGA	CCCAAUCAAUCAAUGAACCCGGGCCCUUGAAAUUUGAUUCAACAGUUACAAACAGGAGGCCCCUGUAAAAGUUAUAACUUUAGCCGUUUGAUUAAAUUUUAAGGACCCGGAUUAAAUGAUUGGAUGGA
Md-miRN588	AAAAUAGGAGAGGAUGAGAAUGAC	CUCCUGUUUGGGUACCUUUCCCUUUUAUUUAUACGGUCACGGUUAAAUCACGUCAACAUUUUAUAUUCUUAUUAUUUUUUGUCUUAUUAUCUCUAUAAAAAAAUUAAUAUAAAAUAUUGACGUGGUUUAACCGUGACCGCAUAAAAUAGGAGAGGAUGAGAAUGACAUCCAAAUAAGAGGGC
Md-miRN589	AUUAGAACGAGACGCCACAUGGUA	GUACAUGAGCGAGUUCGCUGCUAUAGUGGCGUCCUGUGCUAAUGAAAUAUAAAUAUUCAUAAGUUUUGUUCAUAUUUUCUUGUUUCAUUAGAACGAGACGCCACAUGGUAAUGUACUCGUACCGCGUAA
Md-miRN590	AUUCUCCUGACCAAGCAUUGUAGG	UGAGCCAAUGGAGAGUAUUCUCCUGACCAAGCAUUGUAGGCUGUUGAAUAAAAAUCUAACGGUUAUAAUUAUUAUAAUUUUAAAAGGACUCCCUAUUUGUAAUCGUUGGAUUUUAUCUAACGAUCCACAGUACUUGGUUAGGAGGUUUCUCUCGAUUGGCUCC
Md-miRN591	AGAACAUACCAUUGCAGCCGGACC	CGCUUAAGUAGAACAUACCAUUGCAGCCGGACCACAAUAUAUGAUAAUAUCAUUUUGAUUUUUAGGAUUGAUAAAAAUGGGUUUGCCAUAAUAUAUUUUUCUUGAGUA
Md-miRN592	ACAUACUUGGGGACCACGUCUAUC	CCCUGACAAUUAAAUUGAUAGAAGUGGUCCCUGAGUGUGUCCAUCAUGAAUCAUUUUGGUCAUUUCGUGAAAAUCUGUCAGUAUUCUCAUUAGGUGAAGAAAUUGUUUUGAUAAAAUUACCUUCAAAAGGUGGUCAUGUUGUCGCCCACAGGAUCAUUUAAUGAGGAUAUUGACAUAUUUUUCAUAGGAUGACCAAAAUGAUUUACGGUGAACAUACUUGGGGACCACGUCUAUCAAUUUGUAUUAUCAGGA
Md-miRN593	AAUUUUCGGCCGUUGGAUAUGAUG	CUGUCCGUUGAUCUUCUUCAAUUCAUCCGAUCCGACGGCCGAAAAUUAAAAAUGUGUGUGAGAAGUAAAAUGGGGUGUGUGGAUAUCACACCCCAAUAACAAAAUGAACAAUGACGUGUAGAAAUUAUACUUUUUAUGUAGGGUGUGAUAUCCACACACCUUAUUUUACUUCUCACACACCUUUUUAAUUUUCGGCCGUUGGAUAUGAUGAAUUGAAAAAGAUCAAUGGACAU
Md-miRN594	AUUGUAAUCCACCACGGGCACUGU	CACGGUGAAUGCUCGUGAUAAAUUGUAAUCCACCACGGGCACUGUGCCCGUUAGUAAUCUGGAUGUGAUAAAAAGUCUUAGUUUCUACCACAUGCUAUGCCCGUUGUCAAACAUAAUGUAACCACGGAUUGUGCCCGUGAUAGAUUGGAAUUUAACAUCACGUGUUACGACCGUU
Md-miRN595	AGGUGGGGAGCAUGCACCAUGAGC	AGGGAGCAUUUUGCUCAUCACCUUAACCCAAGGUGUAUGAUCACCACCUCUCUCAAAUUUUAAGAGAGGUGGGGAGCAUGCACCAUGAGCUAAAGUGGUGAGAAAACAAUGCUCCC
Md-miRN596	AUAUCCCUUCCUCCUAAUCCACCA	CGGAUCAUAUCCCUUCCUCCUAAUCCACCAAGUUCAAGAAUCCGGGUCUUUGAAAUUUGAUCAAACGGUUAAAGUUAUUAUAACUUUUAAAGUGGGCUCCUGUUUGUAGCCGUUGGAUCAAAUUUCAACGGCCUGAAUCCCCGAACUUGAUGGAUUAGGAGGAAGGAUCCCUUUCCU
Md-miRN597	AAAAAACACUUGGUGUACCACUCG	AGAGAUUUUUCAGUGUGACCGGCACACGAGAUGGUACACCACGUGUCACUAUACAAAUGAUGAGAUAUGUGUGUUAAAAAGUUAAUAACUUAAAAAAUAAAAAUCCCACUACUUAUAUAAAAAACACUUGGUGUACCACUCGUUUUCCCAUCACAAUCAAAAAUUUC
Md-miRN598	AUUUCCACAUGAGAUUUCGAGGGA	UUAGAGUUUGAAUUUAAAGAAUUUGGAAAAGUUGAGGAUUUAGAGGGAAUUGGAGAGAUUUUGUAAUGUAUUUUAAGCAUGCACAAAUCUCACAUUUCCACAUGAGAUUUCGAGGGAAUUGAAUCAAAAUUUUAC
Md-miRN599	AAACACACGGGCCGUUGGAUUUUG	CAAGGGAGACGGAUCCUCCUAACCCAAACACACGGGCCGUUGGAUUUUGAUCUAACGGCUACAAAUAGGAGACUUCUAAAAGUUAUAAUAAUUGUAGCCGUUUGAUCAAAAUCUAACAGUCCGUGUAUUUAGGUCAGGAGGCUUUGUCUCCUUUGC
Md-miRN600	AGCGAAUUCGGACGAGAGCAUUCC	AGUUAAGCGAAUUCGGACGAGAGCAUUCCUAUGAUGGGUGACCCACUAGGAAGUUCUCGUCUGAGUUCCUAGAAACA
Md-miRN601	ACUUUGUGCACAUGAUCAGAACCG	GUGUUUUAAUCACAGAACUUUGUGCACAUGAUCAGAACCGUUCAUAUUAUGAAUCACAUUGUAAAGAUCAUAUCUGCAAAAAAUAAAUUAAAACUAAGGUCGUUUAGUCAAUCUAUUAUAACAAAUACAUAGACGGUUUGAAAUGCUUUUACUAAUACCGUUAAUUUUUUUAAACAGUUUGAUGACUAAACAAUCUUAGUUUUAAUUGAUUUUUUGCUGAGACAAUCUUUAUAGGAUAAUUAAUAAUAUAAAUGGUUUUGAUUAUAAACAUAAAAUUCUAUAAAUUAACAACGA
Md-miRN602	AAUCCUAAUUGACUACACCAAGAU	AUCAUUUAAAAUCCUAAUUGACUACACCAAGAUUUUGAAAGACUUUAAAAUCUUGGUGCGGUCAAUUAGGAUUUGAAAAGAC
Md-miRN603	CAGGGGAUUCUAGGGAAAGUA	GGCCUCGAAGAAUUUCUUUGUGAUUUCUGCCGUGAGUAUGAGUUGCAGAGGUUGAGGGAAGAUCUGUGAGUUGUUGAAUUUCUUUUGGCAGGGGAUUCUAGGGAAAGUAUUUGAUUUUAUUUCGGUA
Md-miRN604	AAAUGACUUCUGACCGCACAAUGC	AUCCUCACAUCCUAACCGUUCAUCACACAUUGUGCGGCCAGUUUUCAUCAGAUACUAAAUGUGUGUUUAAUUUUAAAUUAAAAAAACCAAAUGACUUCUGACCGCACAAUGCACAAUGAAUGGUUAAAAUGUGAAGA
Md-miRN605	AAGGAGGCUUUGGCGAAGAGAGAA	UUAGAAUAUACUUGGGAUUUUCAUGGGCUUUUCAGUCUUUGUACACUCUUCCCAACCACUAUAUAAGGAGGCUUUGGCGAAGAGAGAAGAUAUAAGAAACACAAGCUUUUCUAC
Md-miRN606	AAUGGGAGCAGCCUAAACCGU	AAAUUUAACCUCCAGUAUUUGUUUUUAGAGCUACUGUCCAGAACCGCAGCGGGUGAUGGCAAGAUCAACUGAUAGAAGCCAAAGAAUCAGCAGCAAGGGUGUUAUUGUUUUCGGAAUAUCGUUGGGCGAGUGAAAUGGGAGCAGCCUAAACCGUGAGAACGGGGGUUUUGAUUG
Md-miRN607	AACGUACCACUCUGCGUUCCGGAU	CAUAUAACGUACCACUCUGCGUUCCGGAUACAUUAAAAAAAAAUUCACUUAUAACUACAUGAAUCAGGGUGGAUGUGGUAUU
Md-miRN608	AGUAUCCUUAUCAUUACUCUGUCC	UGGCUCUAGGAGUAAUGCUAGGGAGACUCAAUUUUAAAAACUAAAGGACAUGAAAGUUACUUAAGCGUUGAUAGACUAGCUCAUUUUUAUUAAUGACACAUCAUUUAGUUUGUAAUUUUAGCUUUCAAAUUUAGUAUCCUUAUCAUUACUCUGUCCCU
Md-miRN609	UUGGAGACCUGAACUGAAGAAC	GAGAAAAUUGGAGACCUGAACUGAAGAACUUUCUAAGAAGAUUAUUUUAUUUUAUUUUUUCAAUUUUUUG
Md-miRN610	AGGAGAAUUAGGUAGAAGAGAUCC	CGAAAGGGAUCUUCUCCGGAUCAUUUCCACCUAAUCUUCCUCAUCAAACAAUACGGACUUUUGAAAUUUGAUCCAAUGGCUAAAGUUCUUUUAACUUUUAGAGUGGGCCCCUGUUUUUAACCGUUGAAUCAAAUUUCAAGAGCUCAAUUGUUUGAUGAGGAGAAUUAGGUAGAAGAGAUCCAAAGAUGAUUCUUUUCC
Md-miRN611	AGAGUGUGGUUGUGAGAGUGCGAG	UCCAGGCUUAAAUCACUUUAGCCCAGUCUAACAACUGCUGCUGCUGAUGGCAUUCACAAGAAGUUUUUUUUUUUUUUUUUUUCUUCAAACAAGUUUAUGCCAAAUACCGAAUCAACAAAUAAUUUGGUAUCGAAAUUAUCAUUCAUAGAAUUCAAAUAUAAAAACACUUACUUACCGUGAAGAAGUAUACCAUUAGAGUGUGGUUGUGAGAGUGCGAGGACAAAGUCCCACAUCGAUAAGAGAUUGGC
Md-miRN612	AAUACAUGUGAACUCAGAGCU	UGAUUCGUAUCUGUAAGAACAGUAAAAGCUCUAAGUUCUACGUGUAUUAGGGUUGCACGUGCUAGAAUUCAAUACGUAUUCCUGUUUUGAUUACUUUAUCUUCCCUAAAUAAGAAUACGUAUUGAAUUCUAGCACGUGCAACCCUAAUACAUGUGAACUCAGAGCUUUUACUGUUCUUACAGAUACGAAUC
Md-miRN613	AAUCCGUUCCACCAAAUUCACUCA	AAAAGGGAUUCUUUUCUAAUCCGUUCCACCAAAUUCACUCAAUCAUCCAAUUCGGACUCUUAAAAUUUAAUCAAACGGUUAAAGUUAUUAUAACUUUUAAAUGAACUUCCUGUUUUUAGCCGUUGAAUCAAAUUUUAAGGAUCCAGAUUGAGUAAUUGGAUGAAUUUGAUAGAAGGGAUCCGGGAUCCCUUUC
Md-miRN614	ACAGGUCGUUCCAGGGGGAAGAGA	AUGUGGAACAGGUCGUUCCAGGGGGAAGAGAUGUAACGAAAAAUUAGCCAAAUUUUGUCCCAUGGGACAACCCGUUCCACAG
Md-miRN615	AGGUGGCAUCUGAUGUGGAUAGUA	AUACCACAUUUCUAUACCAUCUUAGGUGGCAUCUGAUGUGGAUAGUAACAUCAUUUGAAAAAUUUGCAAAAUCCAAGAAAAUGAAGGAAAAAGACUCAUCGUUUACUACAAUCAUCAUUUAAUUAACUAGUUUUUCUUAAUUAUUAGUUUAUUAAAUAAUGAACUAAAUUUAAAAAUCUGAUUAAUUCAAAUGAUGUAGUUGCCCACAUUAAAUGCCACCUAAGAUGGUAUGAACAUGUGGUAUA
Md-miRN616	AUAUGAUGUAUCAUCCUGUGUUAC	GGAGAAAUUUUUCCAUGUUACCGGAACACAGAUGGUACAUCACGUGUAUUUAUAUAAAUGGUGAAAAAUUGUAUUUUUUAAGUUAUUAACUUUUUAAAACACAUAUCUCACCAUUUGUAUAACGACAUAUGAUGUAUCAUCCUGUGUUACAGUCACAUUGAAAAAUCUCUCA
Md-miRN617	ACAAGUCGUUCUAGGGGGUGAGGU	UGUGGAACAAGUCGUUCUAGGGGGUGAGGUGAAACGAAAAUUCAUCCAAAACUCGUUCCGUGGAACAGCGCGUUCCAUC
Md-miRN618	AUGGACACUUUGACAUCUCAUGUU	UCAGCAAUAUAAAACAUUGUGCCAAAAAUCUGAGAUGGUAGAAAGUCUAUAAAAAGUCCCACUUUGAAGGACAUUCUCUCAAAAGUGCGACUUUUCAUGGACACUUUGACAUCUCAUGUUUUUUGCACAAUGUUUUAUAAUGGUG
Md-miRN619	AUUUGAUCCUUGGGCUCCGGAUGC	CGGAAAGAGAUCCUCUCCGGAUUUAUACAUCCGAAGCCAAGGGAUCAAAUGAUCCGAGCCUUUAAAAUUUGAUUCAACAGCUAAAAACAGAGAAGUUGGUAAAAAAAUUUAAAAGCUGCAUUAAUUUUUUGCUGUAGGAUCAAAUUUUAAAGGCCUAGAUCAUUUGAUCCUUGGGCUCCGGAUGCAUAGAUCCAGAGAUGAUCUCUUCCCU
Md-miRN620	AUGAGAUGUUUGAAUCCAGGAUGC	CCAUGCAAUUUUUAAUUUUACACUUUUAUUAUUUUAAUUUACACUAGAACAAUGAGAUGUUUGAAUCCAGGAUGCCGUGA
Md-miRN621	AGAGUGUUAGAGACUAAGGACCGC	AAGGUUUUAAUCAAAGAGUGUUAGAGACUAAGGACCGCAUCCAAAGCAUCCCUUAAUUAUAAUUGUAAUAUUAGGUUUGGUGCAUGUUUGGCUUUCUAAACUUGAUUCCUA
Md-miRN622	AAUGCUUGGUCAGGAGAAUCCUCU	AUUUGGAUCCUCUCCUGAGCCAAUGGAGAGGAUCCUCCUGAUCAAGCAUUAUGAGCUGUUGGAUUUUUAUCCAACGGUUAUAAUUAUUAUAACUUUAAAGUGAUCCUCUGUUUAUAACCGUUGAAUUUUUAUCUAACGGCCCAUAAUGCUUGGUCAGGAGAAUCCUCUCCAUUAGCUUUGGAGAGGAUCCAAA
Md-miRN623	AAAACCGCACCUGAACCGAAACCG	UUUGGAUUUUCAAAACCGCACCUGAACCGAAACCGCACCAUAUAUUGAAUAUUGAAUGUUAUGUUUUAAUUUGUUGUUUUGUGCAGUUCCAAU
Md-miRN624	ACAGGUUCACCCGUUAGCGAUCCG	CCUUAACUAACGGAUGCUAACGGGUUGACCCAAAGUGACCCGUUAUUUAACGGAUUGUUAACAGGUUCACCCGUUAGCGAUCCGACCCGUUAAGC
Md-miRN625	AUGAAGAGGAUCCUCCUGACCAGG	CGGAUCAGGAUCCUCUCCUGAGCAGAUGAAGAGGAUCCUCCUGACCAGGCCCAUCGGGCAGUUCAUUUUUUAUCCAACGGCUACAAACAAGGAGCCCUCUAAAAGUUAUAAUAAUUAUAACCGUUGGAUAAAAAAUAAACGGCCCGAUGACCUUGAUCAGGAGGAUCCUCUCCAUCUGAGAGGAUCCUGAUCCGA
Md-miRN626	AAUGUAUCACUCCGUGUUCCGAGC	AUUGGUCAAAAAUUAAAGAAAAUUUUCAUUAUGACCGGAAUACGAAUGGUACACAAUGUAUUUUUAUAUAAGUGGUGGAAAAUUUUACUUUUUUAAGUUAUUAAUUUUUUAACACACAUAUUUCAUCAUUUGUAUCAUGACACGUAAUGUAUCACUCCGUGUUCCGAGCACACUGAAAAAUCUCUCCAAA
Md-miRN627	AUAAAUGCGCUGGGCGUCGGCACC	AUUUUUAGGAGUGGAGAUGCUUUGACCUAUUACUGUUUUUUGGAAUCUAUUACUGUUCAUUUGAGUGGAUAAAUGCGCUGGGCGUCGGCACCCUGAAGGG
Md-miRN628	ACGGAUCGUUCCAGGGGAAAGAGG	CAAAUGUGGAACGGAUCGUUCCAGGGGAAAGAGGUGGAACGAAAAAUCAGCCAAAUUUCGUCCCAUGGGACAACCCGUUCCACAUUUU
Md-miRN629	AGGGAUCCCGCAAUCAUGUUCGUU	CUAGGGAUCCCGCAAUCAUGUUCGUUCAUCGUAUAUCGUGCGGUCAGAAAUUAUUUAAAAUUUAAAAUUCAAAUAUGAAUAGUACCUAAUGAAAACUGAACGCACGAUAUAAAAUGAACGGACAAGAUUGCGGGAUCCCUAA
Md-miRN630	AGUAUCGGUAUUGUUGGAGUGAGC	AUUUAAAUAGAAUUACCCCACUCUAACUAACACCGAGGCCUUUUGUAUUAAAACUCCACACCUGAUGGAUUGAGUAGAUGACCAAGUAGGGACAGUAUCGGUAUUGUUGGAGUGAGCCCAUGACCCGUCUACUUGAAA
Md-miRN631	AUAAAGGGGUAGGGGAAUGUAGCU	AGAGAUUGAGAGAAUUUUUACUUUUUCUUUUAUUUAUUUAUUUCGUUUAUUUAUUUAACAAACGAUAUUAUCUACAUAAAGGGGUAGGGGAAUGUAGCUAAGUCUCA
Md-miRN632	AGUCGUUGUGUCUGGGUGAGAGUU	AGUAGUCGUUGUGUCUGGGUGAGAGUUGGCCAGAUUUGGACGUGGUCCAUUUAUGACCCGGAAACGGACUAUA
Md-miRN633	UUAUGCUGCCUUCUUUACACAUC	UUUUUUUUAUGCUGCCUUCUUUACACAUCAGUAUAACUAUACAAUAAUUGCUCCAGUUUGUAGAAGACAACUUAAUAAAAU
Md-miRN634	AAUUCUGUGGUUGAGAUUCUAUGG	CACCGUUGGAUUUGAAUUAAAUGAAAUUCUGUGGUUGAGAUUCUAUGGCCUGUGUUUUAAUCUCAACCACACAAUUUCAUUAAAGUCAAUCUAACGGUG
Md-miRN635	AAAAUUUGAACGGCCUGAUGGACC	CAAAUGGAGAGGAUCCUCCUGACCGGAUCCAUCGGGCCGUUCAAAAUUUAUCCAACGGCUACAAACAGGGGGCUCCACUAAAAGUUAUAAUAAUUGUAGCCGUUGGAUAAAAUUUGAACGGCCUGAUGGACCCGGUCAGGAGGAUCCUCUCCAUUUC
Md-miRN636	UCGGGAGGCUCCAGAUUGCUAU	CUAGUCUAAUUUUCAGUCUCAGAUAAUUACAAAAAGUUUAUAAAUUUCGGGAGGCUCCAGAUUGCUAU
Md-miRN637	UCUCCUUUGCUAGUGCCUUGC	GGCAUCUCCUUUGCUAGUGCCUUGCAGCCUCCAAGGGUAACUUCGCAGGACGACAUCCAAAGGGAUCGCA
Md-miRN638	AACGACAUUUAGUGUACUGGACCA	UAUUUUUCAGUGUGUCAAUAACUCGGUUUGAUACAUAAAAUUUAAUAAUAUAGUUGAUUGGAAAUUUGAAAAAAAAAUUCAGCCAAUUGAAUAACGACAUUUAGUGUACUGGACCAUGUUUCUGUCAUACUGAAAAAUU
Md-miRN639	UGACAUGUGGUGUUCCGCUCA	UCCCGGAACAUGGGGCGGAACACCACAUGUCAUUAUACAUUUGGAGGGACAACACGGGAUGAAACACAACAUGUCAAUAUACAAUUGGAGGGACACUUGAAAAGCUUUCCUCUAAUUUUAUAAUGACAUGUGGUGUUCCGCUCAUGUUCUGGGC
Md-miRN640	AUAAUAGAUUGAUUUGCCGGCUCU	AGUUACCAUAUUAAACCGGUCCAUCAUCAUCAUUAUCAAUGUCACUAUCAUAUUAUGGUAAAAUUAAAUUAUUUGAAAGUGAAUGAUCACCCAUUAACAACAUAAUAGAUUGAUUUGCCGGCUCUAAUAUCCACUAGCG
Md-miRN641	AUAUGUGAUUUGAGGAUCCUCGGA	CCACCUGAAAUUUAACGAGAGAGGAUUCUAAGAAUCCUCUAAUCACAUUUGUUCAUCGUACAUAAUGCAGUUAGUUUUCGUCAAGUACUAUUUAUAUUUAAUUUUAAAUAAAAAUAUUUACAAUAAUUUCUGACCGCACGAUGUACGAUGAACAUAUGUGAUUUGAGGAUCCUCGGAAUCCUCACAAAGAAGAUCCGGCGA
Md-miRN642	AGACUCUGUAUGAACUUUCUGACA	UAAGGAGACUCUCUGAUAAGUGAGACUCUGUAUGAACUUUCUGACAACUCUUGUUUUUUGUAUAAUUUUUUAUAAUGUUUGGCACAUAAAGUGAUAUUAAACUCUGAGGUAGUGAAAAAUCUAUGAAUAGUCUCACUUUAAAAGAGUUUUCUUC
Md-miRN643	AGAUAUCUGUGAAUCGUAUUCGUU	UCGGAUUCUUUUGGUGAGGAUUUUAGAUAUCUGUGAAUCGUAUUCGUUCAUCGUAUAUCGUGCGAUCAAUUUUUAUCAGAUACUAUUUAUGUUUAAUUUUAAAUGAAAAGAUUUAAAAUAAUUACUGAUUGCACGAUGUAUGAUGAACAGACACGAUUCCUGAAUUCUCGAAAUUCUCAUAAAAAGAAUCCGG
Md-miRN644	AUGCAUCACUGAAGGGAUCACACC	GUGGUGGCGAAUGGUAGUUUUUGUGCUCGUGAUAAUGAAAUAUAUAAUGCAUCACUGAAGGGAUCACACCACACAA
Md-miRN645	UUAGUUUCUCUUGACCACCAUCAU	CGUUAAAAUAAUCUAUUUUUUUUGGUGUUCAGAAAGACUCAUACAAUUAUUUUAGUUUCUCUUGACCACCAUCAUGUGAUUCAUUAGCA
Md-miRN646	AUCAAGUUUGAACGGCCAGGAUGG	UGAUGGGACUAGAUCCUCUUUUGAGCUAAGGAUGGGGAUCCUCCUGAGCAGCCCAUCCGGAACGUUGAAAUUUGAUCCAAAUGCUCCAAACAUAGAGCUUCUUUAAAAGUUAUAAUAAUUGCAGCCGUUGAAUCAAGUUUGAACGGCCAGGAUGGGCUGCUCAUAAGGAUCCCCAUCAUGAACUCAAGAGAGGAUCUAGUUCCGCG
Md-miRN647	AAACGAGCCAUUGGGGAGAGAACU	AGAGAAAGGGUCUACUUUUUAAGAACUCGUUUGAAAAUGAUUGAAAACGUUUUUGAUGAAAAUAUUUUUAGAAUUAAUAUUUAGUAAAAAUACAAGUUAAUCAUGAAAAAAAAAACACUUAAGUGUUUUAAGAACCUAAAAACAUUUUUUGCUAAAAGCGCAUUCAAUCAUUUUAAAAACACUUUCAAACGAGCCAUUGGGGAGAGAACUCAACCUCA
Md-miRN648	AUUUUACACUGCCGGUCCUAAGCC	UUUGCUUGUAUAAGUUUAUUUUACACUGCCGGUCCUAAGCCCGGAUAAAAGAGGAGGAAGAGUGUGUUAGGUAGUCGACAAGCAAC
Md-miRN649	AAAUGAUCCGGACCGAUGAAAUUU	GUGUAGUGCACAUAUAUAGGAGUACAAAUCAUCUCCGGAUCUAAAGAAACGAAGCUUAAGGAUCAAAUGAUCCGGACCGAUGAAAUUUGAUCCAACAACUACAA
Md-miRN650	AAUCGAGACUGGGACGUGACAUGC	GGUGUGAUCGAGACCCAAAAUUGACAAUAUCGUGCUACGGCGAAAUCGAGACUGGGACGUGACAUGCA
Md-miRN651	AAUAGUGCGUAAUUGGUAUGAGAC	UUGUUACAUAUGAAAGUUAAAUAAUAGUGCGUAAUUGGUAUGAGACACGCGUAUAUAGAUCAGUUUAGUUUGCAUUGACUAUUUGACUUUUAUUUACAU
Md-miRN652	AAGUGCGCAUGCGUGAUUGUGAGU	UAAACUUUUUAAGUGCGCAUGCGUGAUUGUGAGUCGUUAAUAAAUUGUGAGUCACAUUUUCAUAAUCAAAGGUUGAUAGCAUCACACAUUGGCGGCUAUCGGAAGUUUU
Md-miRN653	AGGGAUCCCGUAAUCAUGUCCGUU	ACUGACCGCACGAUAUAAAAUGAACGGACAAGAUUGCGGGAUCCCUAGGGAAAUGCUCAGGAGAGAAUCCUGGUUCUAUUUGAACCAGGAUUCUCUCAUGAGCAUUCCUUAGGGAUCCUAGGGAUCCCGUAAUCAUGUCCGUUCAUUGUGUAUCGUGCGGUCAGA
Md-miRN654	AAAGACCUAGAUCCCGGACUAAGU	AUAUAGAUAUAUAUAGGAAAGGGAUCCUCUCCGGAUUCAUUUCCACCUAAUCCACCUAGUUCGGGAUUCGGGCGGUUGGAAUUUGAUCAAAUGAUUACAAUUAUUAUCACUUUUAAAAGGGCAUUAUAUUUGUAGCCGUUUGAUUAAAUUUCAAAGACCUAGAUCCCGGACUAAGUGGAUUGGGUGGAAAGGGAUCCGGAGAGAAUCCCUUUCCAUAUAUAUAUAUAUAC
Md-miRN655	AGGAUCUUUCUGACCAGCUCAUCU	AGGAUCCUCUCUUGAGCUCAGGAUGAGGAUCUUUCUGACCAGCUCAUCUGGGUUGUUCAAAUUUAAUCCAACGAUUCCAAACAGGCAGACUCUUUAAAAGUUAUAAUAAUUGUAACCAUUGAAUUACGUUUGAAUAGCUCAGAUAGGCUGAUCAGGAGGAUUCUCAUCCUGAUCUCAGGAGAGGAUCUU
Md-miRN656	CUUAGUCACGUAUUGGGGCAUU	AACGAACGUAAAAAUUAUACCUUAGUCACGUAUUGGGGCAUUUUUGUAAUUUCAUGUCCUCGGAAUUAAAAAUUUCGGGACGGGCUGUGACAGCUUUAGUUCUAGGUUUUUUUUUUUUUCCCAAAGGUGCACCAAUAUAAGACUUUCGAUUAAACACCAACAUGAUUACGUUUGUG
Md-miRN657	AAUGUACGAUGAACGGUCACUAUC	AGGAUCCGCGAUUGUGACCGUUUAUCGUAAAUCGUGGAGUUAUUUUUCGUUAGGUACUACUUAUAUUUAAUUUUAAAUUUUAAAAUGAUUUCUGACCAUACAAUGUACGAUGAACGGUCACUAUCGCAGAAUCCC
Md-miRN658	UAUGACUGUCAUGAGUGAUGCU	CUCGUGAAUGUUGUCAUGAAUGAUGGUCAUGAAUGUUUAUGUAUGACUGUCAUGAGUGAUGCUCAUGAA
Md-miRN659	CAUGAGUGAUGCUCUUGGAUGU	UGUUUAUGUUGAUUGACAUGAGUGAUGCUCUUGGAUGUUGUCGUGAGUGAUGCUCAUGGAUGUUGUCAUGAGUGAUGCUCAUGAAUGUUAACAUGAGUGAUGCUCAUGAAUGUUGACAUUAAUG
Md-miRN660	AUUCCAUGCCCUCCUAUUUUGUGC	UGUCUGCCCUCCUAGUUGUGGUGCCAUUCCAUGCCCUCCUAUUUUGUGCGGUCACGGUUAAGCCACGUUAAUAUUUUAUAUUUUUAUUGUUUUUUGUCUUAUUAUCUCAUUAAAAAAUUAAUAUAAAAUGUUGACGUGGUUUAACCGUGACCGCACAAAAUAGGAGGGCAUGGAAGGGCACCACAACUAGGAGGGCAGACAA
Md-miRN661	AGUGACCCGUUAGCGACCCGACCC	CCUUAACUAAUGGGUGCUAAUGGGUCAAUAGGUUGACCCAAAGUGACCCGUUAGCGACCCGACCCGUUAAGC
Md-miRN662	UUUGUUCCACACGAGAUUUA	CGCUUUCACGGUUCGUAUUCGUACUGGAAAUCAAAAUCAAACAAGCUUUUACCCUUUUGUUCCACACGAGAUUUAUGUUCUCAUUGAGCC
Md-miRN663	AUCGAACUUCAAUGAUCCAAACCA	GGUAUGGUGCUCACUCCACAUCGAACUUCAAUGAUCCAAACCAUUGAUUUUGUAAGUCUCGAUUCAUAGAUCAUCCUUGCAAAAAUUUAAUUCAAUCCGAACUCAUUUGCCUAUUUAAUUAUCAAGAUAAAAUUUCAUUAUUUCUUAUAUAACAAAGUAUUCGUUAAUUUCUUUAAACCUAAUUAGAUGUCUUAAACAUUUCCAAUAUAGCUAAUAUUUUGCAAGGAUAAUCUAUGAAGUGUAACUUGAAAAAUAGACGGUUCAGAUUGUUAAAGUUCGAUAUAUUGUGGACCCUACA
Md-miRN664	AAAGUUCGAUGUGACGUGAGCCCC	AGUUGUACGGCCUACUUUAUGUCGAACUUCAAUGAUCCGAAAUAUUUAUUUUGUAAGUCUUGAUUCAUAGAUCAUCUUUGCAAAAAUUCAAUUCAAUCCGAAAUUAUUUGCCCAUUUGAUUAUCACAAUGAAAUUUCAUUAUUUCUUAUAAAACAAAGUGCUCGUCAAUUUCUUUGAGCUCAUUUAGAUAUCUCAAAUAUUUUUUAUUUGACUAAUAUUUUGCAAAGAUGAUUUAUGAGAUGCAAUUUGAAAAAUAGACAGUUUGGAUUAUCAAAGUUCGAUGUGACGUGAGCCCCACAACU
Md-miRN665	AAUCAGUGUGGACCGUUGGAUGAA	GCUAAGGAUGAGGAUCCUCCUCAUCAAUCAGUGUGGACCGUUGGAUGAAAAUUCAACGACUACAAACAGAAAGGUUUCUUUAAAAUUAUAAUAAUUGUAACCGUUUGAUUUUCAUUCAACGACCUACAUCUCUUGAUAAGGAGGAUCCUCAUCCUUAGCU
Md-miRN666	AUCUACCAGAACAAUCCACCACUU	AUGGAUUAAUAUAUAAGUGUUUUGUUCAGUAAAUAUUUUAGCUUUUUAAUUGUAACUUUGUUGUUUGAGGAUGUCUCUAUUCAUACAAAUCUCUGACUUCGUCCCUACCAAGAGGUAUUAAUUUAAUAAGCUAAACUAUCUACCAGAACAAUCCACCACUUACGGACCCAA
Md-miRN667	AAUGAAAAGCUCGCGGUACUAUUC	UUUAAUGAAAAGCUCGCGGUACUAUUCAUUUUAACGAAAAACCACAUUUUGACAUUAAAAAGCCAAAUAUGAUACUAUUUAUUUUACUCUUUAUUUUGUCUUUAUCGUUAAAAUUCAAAGUUUUCAAGACAUUUUCAUUAGU
Md-miRN668	AAGAGGAUGAGAGUGUAUGAGAAC	UGGACCCGGCUUCUCUGCCCUAUACACUCUCAUCCCCUCUUAUUUUGUGCGGUCACGGUUAAGCCACGUCAACAUUUUAUAUUGAUUUUUUAUAGAGAUAAUAAGACAAAAAACAAUAAUGAUGUAAAAUGUUGACGUGGCUUAACCGUGACCGCACAAAUAUAAGAGGAUGAGAGUGUAUGAGAACUGGGAGGGCAGAGAAGCCAAGUCUC
Md-miRN669	GUUGACGUAACUUAACCAUGACCA	CCAGUGCCCUUCUGUUUUAUGUGGUCACAGUUAAACCACGUCAACAUUUUAUAUUAUUUUUUUAUAUAGAUAAUAAAACAAAAAUGAAUAGUAAUAUAAAAUGUUGACGUAACUUAACCAUGACCACACAAACAGAAAAGCACGUGA
Md-miRN670	AUUUGUCGAGAACACGGUCAGGUA	GAUCUGAGUUGGCCACGGCAUGUCUUCAUUAUAUCAAAUUCUUAUCCUUCUAAGUAAUUGGUGUUAGCAAGAGUAGAAAGGAUGUAGAGUGAUGAGUAUGAGAGAUUUUUCAAUUUGUCGAGAACACGGUCAGGUA
Md-miRN671	AGAUUCUGCUAUCAUGUCCGUUCA	GGGAGAUUCUGCUAUCAUGUCCGUUCAUCGUACAUCAUACGAUUAGUUUUCAUUAUAUAUUAUUUAAAUUUAAUUUUAAAUUUUAAAUAAUUUAUAACCGUACGAUAUACGAUGAACGGAUAUGAUUAUAGAAUUCCC
Md-miRN672	GUUGACCUGGCUUAACCGUGACCA	CGUGCCCUCCUGUUUGUGUGGUCACGAUUAAGCCACAUCAACAUUUUAUAUUACUAUUCAUUUUUGUCUUAUUAUAUAUAUAAAAAAUAAUAAUAUAAAAUGUUGACCUGGCUUAACCGUGACCACACAAAACAGGAGGGCACC
Md-miRN673	UGAGGUUGCGUGUAACAGGUGC	CUUUGUCAGAAAUCUUUACCCGUAAUUUCCGCAAAGCUGAGGUUGCGUGUAACAGGUGCUAAUAAGU
Md-miRN674	CAUUCCCUGGGGUACCUUUGCA	UCCUCAUUCCCUGGGGUACCUUUGCAAACAAGUCAUCAAGAACAAAAGUAUUUCAUAUCAUGAAGGU
Md-miRN675	AAAUACAUUGUUGAGCCAUUCGCA	AGUGAUAAAAUUUGACCAAUUAAGUAAAUACAUUGUUGAGCCAUUCGCACUGAAUUAUUGUAUGACACAUUAAAAUUGCUAUGUAUAAAGUAAACUUUAUUUAUGUGUAAUUGUAAACAAUUAACCACCAUAUAUAUGCAUCGAAUCAAAGAAUUAUGAAAAUUCAACAAGUAUGGUUUAUGUAUUUAUUUACUUGAAAUGUGCCUAAUUUAAUGACUA
Md-miRN676	UAAAGAUUAGGACGUCCUCUUC	AAAUCAGGUUCAAAAGGUCGUGUUUUAAAGAUUAGGACGUCCUCUUCAACUUUGUAGAAUUGCCCAAAUCCUGAAAACAUCAUCUUCAUGCCCAGAAGUCACAAUUAAGCAUGAAAUUGGCGUUUUCUGGAGUUGAGUUCAUCUACAAUGUUUAAGAGGACGGCCUAAGCUUUAAAUCAAGUCCUUUUGGACCUGAUUUG
Md-miRN677	AUGGAGAUUUACCGUCACGUAACG	AGGAGUUAGGUGCAACGGUGAAUGCUAAAAUGCUCUUGUUAAAAUUUGGGAGAGCAACUUACAUGGAGAUUUACCGUCACGUAACGUCUC
Md-miRN678	AAAGAGUCCUACUUUGAGAGAGUC	GGCUGAUACAUUUGACUCUCUUAAAAGUGGAAUUCUCCGCCAUUUUAUGUUUUUGACACAAUUUUUGUACAAACGUUAUAAAACAUUGUGCAAAAAUCAUAAGAUGGUUGAGAGCCCAUAAAGAGUCCUACUUUGAGAGAGUCUCUUUAGCA
Part2 Novel Vm-milRNA
Vm-milRNA name	Mature Sequence (5'-3')	Precursor Sequence (5'-3')
Vm-milRN1	UUUGCAAGUCUAGGGUAAGUGC	ATTTTGCAAGTCTAGGGTAAGTATACTTTTGCAAGTCTAGGGTAAGTATACTTTTGCAAGTCTAGGGTAAGTGC
Vm-milRN2	UCUCUGGACUUAUACUGACAA	GTGGGTATAAGCCTCAGTGAATCTCTGGACTTATACTGACAA
Vm-milRN3	GUAAGAGACGAACAGCAGAACCUU	GTAAGAGACGAACAGCAGAACCTTTCAATAAAGAATGCCTGCTGAATGCTCTACAG
Vm-milRN4	UAUAUAGGUCUAGUAGUCCGUGC	GAAGGGACTGCTAAGCTAGTATAGCTATATAGATACCTGATTTTAATAAATTATATAGGTCTAGTAGTCCGTGC
Vm-milRN5	UGAUAGUUGGUUCGUGGUAGU	TACTACGAACCAACTATCAGAGTGACCACCCCTAACAGAACCAGAAAGTGACTCTGCTCTGATAGTTGGTTCGTGGTAGT
Vm-milRN6	AAGAAAGGGAGAGAAGGGA	CCTTTTTTTCTTTTTTTTCTTCCCCTTCCTTTCACTGCCAGAGAAAAGAAAGGGAGAGAAGGGA
Vm-milRN7	UGGGCGGCGGGGAGGGUUGAUUUA	AAACCTCTCCGCCGCCTAGAAGATAATTGGTCGGAAATACTTGGGCGGCGGGGAGGGTTGATTTA
Vm-milRN8	AAGAAAGGGAGAGAAGGGA	CCTTTTTTTCTTTTTTTTCTTCCCCTTCCTTTCACTGCCAGAGAAAAGAAAGGGAGAGAAGGGA
Vm-milRN9	GUGUGUGUGGGGGGGGGGGG	GTGTGTGTGGGGGGGGGGGGTATGTGTGTGCGGTCGAGTATGACCTGTCTCACTACTCCTACTCCTTGCTGTGTGAC
Vm-milRN10	UGAGAAUAAGUGGCUGUG	GGGCCACGTTCTCGACCCCATTGGCGTCAAGCCAAGCGACTGAGAATAAGTGGCTGTG
Vm-milRN11	UCAUCAUCGGGGGAAAGGG	CTCCCCCGGTGGGATATGAATCTGGAGACGCAGGACGCAGGACGCAGGACGCAAAGACGGTGGTCATCATCGGGGGAAAGGG
Vm-milRN12	AGGGGGGGGGGGGGGGGG	CCGTCCGTACATCGACGCTCCGGCTTCCGGGTGGCCGCCCCGGAGCATTACGGAAGGGGGGGGGGGGGGGGG
Vm-milRN13	AAGGGGAAAGGGAAAGGGGG	TTCCTTCATTCATCCATCGCCTAGCCGGCGAAGGGGAAAGGGAAAGGGGG
Vm-milRN14	UCAUGCACCCACCCCUCCUC	AGGGAGGGGCGGGTGTGTCAGATCTCATGCACCCACCCCTCCTC
Vm-milRN15	UAUAUAGCGCGCUCUACCGGG	TATATAGCGCGCTCTACCGGGGTCTTAGCCTTCTTCTTTTTAATAAGGGGGGGCTATTATTAGTTAGTAAGGGCTATATAAG
Vm-milRN16	UAGUAUAAGGGUAUCGUCGGC	CGAGGGTACCGGTATATCTAGTACAGGGGTATCTAGTACGGGGGTATTTAGTATAAGGGTATCGTCGGC
Vm-milRN17	GGGGGGGGGGGGGUGGGG	TTTCTTTTTCCGTCTTCACTGTTTCAGTGGGGGGGGGGGGGGTGGGG
Vm-milRN18	UACUUAGGUAGGUACAUAG	TACTTAGGTAGGTACATAGTAAGTGCATATAGAGTATT
Vm-milRN19	AUUGCAGCGGAGUUUGUAGGCU	ATTGCAGCGGAGTTTGTAGGCTTCGCAGTCTACGAATAGCGCACGGCAGCTT
Vm-milRN20	AAAGGUGGGGGGGGGGGU	CCAACCCCCCAACGGCCGAACATGACAAAAAGGTGGGGGGGGGGGT
Vm-milRN21	UUUUUUGGAGGUGUUGGUGG	CCCGATAGCGTCCGTTACACAATTTCCGTCCGCAAAATGGATGGTGATGATGGTTTTTTGGAGGTGTTGGTGG
Vm-milRN22	UCUUAGUUGAGAGGCGUACAUAU	TCGGGTTTGCCTCCATTTTGAGTTGAAGTCTGCTTTGTTCTCCCGAACACTTCCCCGTGGATTTCTTAGTTGAGAGGCGTACATAT
Vm-milRN23	UUAAACGCUAAUAGGGAGGGG	TTAAACGCTAATAGGGAGGGGTAACCCTATAAACCCTGGGCGGAAGGGA
Vm-milRN24	UUAUUUAGCCCCUUUACCCUA	TTATTTAGCCCCTTTACCCTAAATAAACTAATTTATTAGTCTATCTAGATTAAGGGGGATAAGTAGCT
Vm-milRN25	AUUGGGGGGGGGGGGGGG	CCTGACCGATGTGCCCATGTGAGATTATCGATAGGTAGTGCTGACGCAAGATTGGGGGGGGGGGGGGG
Vm-milRN26	UUAUUUCCUCCUUAGCCGGC	TTTTAAGGGGGTATAAGTAGTTATTTCGGAATAAATTTATTATTTCCTCCTTAGCCGGC
Vm-milRN27	UCGGAAGUAUUUCUAGGGCUA	TCGGAAGTATTTCTAGGGCTAGTATTTACTTTAAAAGCTAGAGTAAATTCGGTACTTTTAGCTTTAGTCGGTTTTAGCTATCCTTAGAGAAATATCTTATT
Vm-milRN28	UAUGUUCCACCGAAGACUGCG	TACACTCTCGTGGGAAATCAAAAACATAAACTCCGTTTCTCATAACAAGTTTCCTTCATTATGTTCCACCGAAGACTGCG
Vm-milRN29	GUGGGGGUGGGGGUGGAAG	CTATCTCATTTACACAAATCTTTGTCGGGCATATAAGCTAATACGTGGGGGTGGGGGTGGAAGGGATGA
Vm-milRN30	UGGUUAGAUAUGGUUGGAUAUG	TTTGGATCGTGCTGGTTAGATATGGTTGGATATGTGATGTCGCTCCAACCATGCAAGTGGAAGTATGCGGCAAGTGACCTAGGTATGTCACAAAACTGCACGTTCAACTGTCGTGAATCTCAACGCCAGTACCACCCACAAAGCATACTTCCACTCAAATAAAGAATCAGCAACCGAGAAATCATATATCCAACCATATCTAACCAGAAAAACCAAG
Vm-milRN31	UGGACGUGGAUUCUGGCGAUGU	TTACACTGGTCAGCCAGGACTGCAATCCTTCGCAGCTAAGTGGTGCAAGGTGGACGTGGATTCTGGCGATGTAGCTCGTAT
Vm-milRN32	UGGAGGACCCGGCCAGCGGGCA	CGCGTGGTGGAGACGGCCGTCCCGCAGGCCGACGGCGCCGAGGACAAGGTCAAGACGGACGTCGTGCTGGAGGACCCGGCCAGCGGGCAGCTGTTCGCGGCCGCGCC
Vm-milRN33	UUAGUGGUUCGGGUUCGCGGG	GGTTCCTGCGGATCTAGGCATTTTGCAGGGCTTAGTGGTTCGGGTTCGCGGGTGCG
Vm-milRN34	UAACUAGAGUAAAUAGGCUC	TGTCCGCTTTAATCTAACTAGAGTAAATAGGCTCTATTAGATATATTAGTAATACTTATAATATTCTATTTTATAAGGTTTATTAATCTATTCTATCCGCTTTAATCTAGTTAGATAAAGGGGAGC
Vm-milRN35	UUACUCCCUUUCCCCUUUCUU	TAGCGTATTTTTAAGTAAAAACAAGTAATCTTATAATAAATATATAATAATCCCTTTATATAACTTTAAAAAAGGACGAATAAATAATTAATTAAATAAATAAATAATATATTAGCTATTATTACTCCCTTTCCCCTTTCTTTACTCTT
Vm-milRN36	UUUUUUUAAAGUAGUAGCGC	ATAGTAGCTATAAGTTTAATAAGTATAAATAACTAAGTCTTTAGTTTCTTTTTAATTTTTTTAAAGTAGTAGCGCTAG
Vm-milRN37	GGCCUGGCCCUCGCGGCGGA	CCGGGCACAGGGCCTGGCCCTCGCGGCGGAATTCGTATACATCCTGAAACCAGCCACCTCTACCGGCCGAGGAAGCCGACTACGGAGATCTCGCTCTTGAGGAGCAGGTCCTGGATAACGA
Vm-milRN38	AGGGCUGGAGGGCUGGAGGGCUGG	GGAGGGCTGGAGGGCTGGAGGGCTGGAGGGCTACATCCTCGTCAATACTTGATCCTTAGTCCTTA
Vm-milRN39	UAUAUAUUGCGUAGUCGGCCU	CGCTATAATATCGCCTATTAAAGCGATAAGTATAGAGCGCCCCTATTCGTTCTTTAAAAATAGTAGCTATACCTTTATAATTATTAACGTATTATAATCCTATAGTTCGCTAAGGAGCTGCTCCGGCGCTATATATATATTGCGTAGTCGGCCTATATATAAGCC
Vm-milRN40	UGCGUGCCGGGAGAUGAGUUUA	ACGAATAGTAATTAACAGAGGCTACGAATAGTGGGCGTACGCAATTGACAGAGGCTACGAAGGCTACAGATTATAGGTATACGCAATTAATAAAGGCTAAGAATAATCGTCGAAAGTATGCTTACCTTAGCTTTTCGGCGGCCGATTACCTAAGTGCCTTTAGTGCGTGCGTGCCGGGAGATGAGTTTAGTAGCTGTAAGTCGATTTTTTCGA
Vm-milRN41	UCUAGGGUAAGUAUACUUCUA	TAAGTATACTTTCGAAGTTTAGGGTAAGTATACTTTCTAAGTCTAAGGTAAGTATACTTTTAAAAGTCTAAAGTAAGTATACTTTTAAAAGTCTAAGGTAAGTATACTTTTTAAAGTATAAGGTAAGTATACTTTTAAAATCTAGGGTAAGTATACTTTTAAAGTCTAGGGTAAGTATACTTCTAAAGTCTAGGGTAAGTATACTTT
Vm-milRN42	UCGACUAGGGUUAUAUAGAGGUA	GTCGGATAAGATCGATATTATAGATTATATAACCTAGTTAGAGGATATTATCGACTAGGGTTATATAGAGGTATAGTATAGTACTAATAAGGA
Part3 Known Md-miRNA
Md-miRNA name	Mature Sequence (5'-3')	Precursor Sequence (5'-3')
Mdo-miR1511a	ACCTAGCTCTGATACCATGA	GTTGGTATTCGTTAGGGTTTTTCTCAAGCATCATGTTTAATTGCCAATATGGGTAGTAGCCCAAAATCATATAAGCACATAGCAAATCTTGTCCCTCAACGATGTGGGACAACTCTCAACATGCCCCCGCACGTGTGGCTGATTTTCAAGCCTACACGTGGACAACAACTGGGTGAAGTGGAGCGCGTGTGGCTGTTGGGCTTCACACGTGGACAACCTAGCTCTGATACCATGA
Mdo-miR1511b	ACCTAGCTCTGATACCATGAA	ACCTAGCTCTGATACCATGAAGAAGTTGAGGTTCCACTATAAAACCAATTGGCAACATGAGAAGTAGTTCAATCTCTTATAAACCCTTGCAATGTATCTTCTTTCACCAATGTGAGACTGTTGTACCTTTACATTCTCACAAATATCCAAACGAGGAGGTGGAAAATTGAGGGTAGGGGGAGTGTGGTGGTGATGCTGTGAGGCTGGTGGTG
Mdo-miR1511c	ACCTAGCTCTGATACCATGAA	TGTGGTATCAGGACTATGTTATGTGAATGTTGTTACACAATATTGTGTTACTCATCTGTATAACCTAGCTCTGATACCATGAA
Mdo-miR1516a	ATGAAATCAAATAAGGTTAAG	TAACCTTATTTGATTTCACGACATTGAACTGCACTTTCCAACAGCTGGAAGGAATACAATGCCATGAAATCAAATAAGGTTAAG
Mdo-miR156a	TTGACAGAAGATAGAGAGCAC	TTGACAGAAGATAGAGAGCACAGATGGATGACTTGCAATGGACTATGCATCTCACTCCTTTGTGCTCTCTATGCTTCTGTCATCA
Mdo-miR156b	TTGACAGAAGATAGAGAGCAC	TTGACAGAAGATAGAGAGCACAGATGGATGACTTGCAATTGACTATGCATCTCACTCCTTTGTGCTCTCTATGCTTCTGTCATCA
Mdo-miR156c	CTGACAGAAGATAGAGAGCAC	CTGACAGAAGATAGAGAGCACAGATGAGGAAATGCAAAAACAAGGCAGCATCTCCATCCTTTGTGCTCTCTATTCTTCTGTCAACA
Mdo-miR156d	ATGACAGAAGATAGAGAGTAC	ATGACAGAAGATAGAGAGTACAGATGATGAAATGCAAGAACAAGGCAGCATCTCAATCATTTGTGCTCTCTATGCTTCTGTCAACA
Mdo-miR156e	TGACAGAAGAGAGTGAGCAC	TGACAGAAGAGAGTGAGCACACACAGGCGGCAATTGTATAAAATCATACGTTTGGGCGGTGCGTGCTCACTTCTCTCTCCGTCAGC
Mdo-miR156f	TGACAGAAGAGAGTGAGCAC	TGACAGAAGAGAGTGAGCACACACAGGCGGCAATTGTATAAAATCATACCTTTGGGCGGTGCGTGCTCACTTCTCTCTCCGTCAGC
Mdo-miR156g	TGACAGAAGAGAGTGAGCAC	TGACAGAAGAGAGTGAGCACACACAGGCAGCAATTGTATAAAATCATACCCTTGGGCGGTGCGTGCTCACCTCTCTCTCTGTCAGC
Mdo-miR156h	TGACAGAAGAGAGTGAGCAC	TGACAGAAGAGAGTGAGCACACATGGTATTTTCTTGCATGCTGGGTTCATGCTTGAAGCTTTGCGTGCTTACTCTCTATCTGTCACC
Mdo-miR156i	TGACAGAAGAGAGTGAGCAC	TGACAGAAGAGAGTGAGCACACATGGTATTTTCTTGCATGCTGGGTTCATGCTTGAAGCTTTGTGTGCTTACTCTCTATCTGTCCACC
Mdo-miR156j	TGACAGAAGAGAGTGAGCAC	TGACAGAAGAGAGTGAGCACACATGGTACTTTCTTGCATGCTGGGTTCATGATCGAAGCTTTGCGTGCTCACTCTCTATCTGTCACC
Mdo-miR156k	CTGACAGAAGATAGAGAGCAC	CTGACAGAAGATAGAGAGCACAGATGAGGAAATGCAAGAACAAGGCAGCATCTCCATCCTTTGTGCTCTCTATTCTTCTGTCAACA
Mdo-miR156l	CTGACAGAAGATAGAGAGCAC	CTGACAGAAGATAGAGAGCACAGATGAGGAAATGCAAGAACAAGGCAGCATCTCCATCCTTTGTGCTCTCTATTCTTCTGTCAACA
Mdo-miR156m	TGACAGAAGAGAGTGAGCAC	TGACAGAAGAGAGTGAGCACACAGAGGCACTTGCCATAAAGCGTATGCCATTGCTTTTGCGTGCTCATGTCTCTTTCTGTCAGC
Mdo-miR156n	TGACAGAAGAGAGTGAGCAC	TGACAGAAGAGAGTGAGCACACAGAGGCACTTTGCCATAAAGCGTATGCCATTGCTTTTGCGTGCTCATGTCTCTTTCTGTCAGC
Mdo-miR156o	TGACAGAAGAGAGTGAGCAC	TGACAGAAGAGAGTGAGCACACAGAGGCACTTGCCATAAAGCGTATGCCATTGCTTTTGCGTGCTCATGTCTCTTTCTGTCAGC
Mdo-miR156p	TGACAGAAGAGAGTGAGCAC	TGACAGAAGAGAGTGAGCACACACAGGCAGCAATTGTATAAAATCATACCTTTGGGCGGTGCGTGCTCACCTCTCTCTCTGTCAGC
Mdo-miR156q	TGACAGAAGAGAGTGAGCAC	TGACAGAAGAGAGTGAGCACACATGGTATTTTCTTGCATGCTGGGTTCATGCTCGAAGCTTTGCGTGCTTAATCTCTATCTGTCGCC
Mdo-miR156r	ATGACAGAAGATAGAGAGTAC	ATGACAGAAGATAGAGAGTACAGATGATGAAATGCAAGAACAAGGCAGCATCTCAATCATTTGTGCTCTCTATGCTTCTGTCAACA
Mdo-miR156s	TGACAGAAGAGAGTGAGCAC	TGACAGAAGAGAGTGAGCACACTCGGGCAATTGTATAAAGCCATACCTTTGCGTGATGTGTGCTCACTTCTCTTTCTGTCAGC
Mdo-miR156t	TTGACAGAAGAGAGAGAGCAC	TTGACAGAAGAGAGAGAGCACAACCCGCCATCGGCTAAGGAGAGTCTTTACGTTGCTGGGAGTGTGCTTTCTCTTCTTCTGTCATCA
Mdo-miR156u	TTGACAGAAGAGAGAGAGCAC	TTGACAGAAGAGAGAGAGCACAACCCACCATCGGCTAAAGAGAGTCTTTTCCGTTGTTGGGAGTGTGCTCTCTTTTCTTCTGTCATCA
Mdo-miR156v	TTGACAGAAGAGAGAGAGCAC	TTGACAGAAGAGAGAGAGCACAACCCGCCATCGGCTAAGGAGAGTCTTTACGTTGCTGGGAGTGTGCTTTCTCTTCTTCTGTCATCA
Mdo-miR156w	TTGACAGAAGAGAGAGAGCAC	TTGACAGAAGAGAGAGAGCACAACCCGCCATCGGCTAAGGAGAGTCTTTACCGTTGCTGGGAGTGTGCTTTCTCTTCATCTGTCATCA
Mdo-miR159a	TTGGACTGAAGGGAGCTCCC	GAGTTCCATGCAACCCAAAACAGCGACTATGAATGAAATAGTAGCTCTTCCCTTTGGACTGAAGGGAGCTCCC
Mdo-miR159b	TTGGACTGAAGGGAGCTCCC	GAGCTTTCTTCAGTCCACTCATGGGTGGCGGTAGGATTTAATTAGCTGCCGAGTCATTCATCCAAATACTGGGTTATTAGTAGGATGACATCCAGTAAATGTGTGAATGAAGCGGGAGACAAATTGGATCTTAAGCTTCCTGTACTTGGACTGAAGGGAGCTCCC
Mdo-miR159c	TTGGACTGAAGGGAGCTCCC	GAGCTCCTTTTAGTCCAATTCTGAGGGCTGAGGAGTGGCAAGAGCTGCCATCTCATGCATTTGGCTACCCCCTTAACATATTATTTTTCCAACCCTAGCCCTCTGCACGAATGTTAAGGGTTTGGCCTGGTGCATGGCGTGGGAGCAACTCCTTCCGCTCGCTTTGCCCACCCATTGGACTGAAGGGAGCTCCC
Mdo-miR159d	TTGGACTGAAGGGAGCTCCC	GAGTTCCATGCAGCCCAAACCAGCGGCTATGAATAAAATAGTAGCTCTATGTTTTGGACTGAAGGGAGCTCCC
Mdo-miR159e	TTGGACTGAAGGGAGCTCCC	GAGCTCCTTTTAGTCCAATTCCGAGGGCTGAGGAGTGGCAAGAGCTGCCATCTCATGCATTTGGCTACCCCCTTAACATATTATTTTTCCAACCCTAGCCCTCTGCACGAATGTTAAGGGTTTGGCCTGGTGCATGGCGTGGGAGCAACTCCTTCCGCTCGCTTTGCCCACCCATTGGACTGAAGGGAGCTCCC
Mdo-miR159f	TTGGACTGAAGGGAGCTCCC	GAGTTCCATGCAGCCCAAACCAGCGGCTATGAATAAAATAGTAGCTCTATGTTTTGGACTGAAGGGAGCTCCC
Mdo-miR159g	TTTGGATTGAAGGGAGCTCTA	GAGCTCCTTGAAGTCCAAAAGAAGGTTATGCTGGGTGGATAGAGCTGTTGAGCTATGGATCCCACAGTACTATTTATCCTATGTTAGATCAGATCGGATCGACCGAAGGGATGATAGGGTTGTGGCTTGCATATCTCAGGAGCTGCATTACCTGTACGCTGCCTCTTTTTTTGGATTGAAGGGAGCTCTA
Mdo-miR159h	TTTGGATTGAAGGGAGCTCTA	GAGCTCCTTGAAGTCCAAAAGAAGGTGATGCTGGGTGGATAGAGCTGCTGAGCTATGGATCCCAGAGTCCTATATATCCTATATCGCAGATCAGATCAGATGCGATCAGAAGGATGATAGGCTTGTGGCTTGCATATCTCAGGAGCTGCATTACCTGTACGCTGCCTCTTTTTTTGGATTGAAGGGAGCTCTA
Mdo-miR159i	TTTGGATTGAAGGGAGCTCTA	GAGCTCCTTGAAGTCCAAAAGAAGGTGATGCTGGGTGGATAGAGCTGCTGAGCTATGGATCCCAGAGTCCTATATATCCTATATCGCAGATCAGATCAGATGCGATCAGAAGGATGATAGGCTTGTGGCTTGCATATCTCAGGAGCTGCATTACCTGTACGCTGCCTCTTTTTTTGGATTGAAGGGAGCTCTA
Mdo-miR159j	TTGGACTGAAGGGAGCTCCCT	TGAGCTTTCTTCAGTCCACTCACGGAAGGGCAAAGGGTTTGAATTAGCTGCCGACTCATTCATTCAAACTCAGTAGAAAAGGAGTGGATATTTCTACTGCGAATGTGTGAATGATGCGGGAGATAAATTTCATTCTTTTCTTCTCTGTGCTTGGACTGAAGGGAGCTCCCT
Mdo-miR159k	TTTGGATTGAAGGGAGCTCTA	GAGCTCCTTGAAGTCCAAAAGAAGGTGATGCTGGGTGGATAGAGCTGCTGAGCTATGGATCCCAGAGTCCTATATATCCTATATCGCAGATCAGATCAGATGCGATCAGAAGGATGATAGGCTTGTGGCTTGCATATCTCAGGAGCTGCATTACCTGTACGCTGCCTCTTTTTTTGGATTGAAGGGAGCTCTA
Mdo-miR159l	TTGGACTGAAGGGAGCTCCCT	AGAGCTTTCTTTAGTCCATTCATGGGTGGCGACAGGATTTAATTAGCTGCCGAGTCATTCATCCAAATACTGGGTTATTAGCTCAGGACGACACCCAGTAAATGTGTGAATGAAGCGGGAGACAAATTGGATCTTGAGCTTCCTGTACTTGGACTGAAGGGAGCTCCCT
Mdo-miR159m	TTGGACTGAAGGGAGCTCCCT	TGAGCTTTCTTCAGTCCACTCATGGAAGGGCAAAGGGTTTGAATTAGCTGCCGACTCATTCATTCAAACTCAGTAGAAATGGAGTGGATATTTCAACTGTGAATGTGTGAATGATGCGGGAGATAACTTCATTCTTTTCTTCTCTGTGCTTGGACTGAAGGGAGCTCCCT
Mdo-miR159n	TTGGACTGAAGGGAGCTCCTT	GGAGCTCTTCTTCAGTCCAGTCCTTGGCAGTTTAAGGGCTGGCACTCAGCTGCTGACTCGTTGGTTCAAAAACTCATCATACATTTGCTAAAAGAAGTGGTGTTTTTCTGATCCAACGAAGCAGGAGCCGAGAGGTTGGTTATTGCTGTCACGTCTTGGACTGAAGGGAGCTCCTT
Mdo-miR159o	TTGGACTGAAGGGAGCTCCTT	GGAGCTCTTCTTCAGTCCAGTCCGGGGCTGTTTAAGGGCTGACACTCAGCTGCTGACTCGTTGGTTCAAGAACTCATCGTACAAATGCTAAAAGAAGTGGTGTGTTTCTGATCCAACGAAGCAGGAGCTGAGAGGTTGGTTATTGCAGTCGCGTCTTGGACTGAAGGGAGCTCCTT
Mdo-miR159p	TTGGACTGAAGGGAGCTCCTC	AGAGCTTTCTTCAGTCCACTCATGGATAGAAATCGAAAGGGTTGTTGAAGTAACTGCCGACTCATTCACTCAAGCACTCAGTAGAGATTAAAGGAGTGTAAACATCAGACAATTTGCTACTGTGATTGTGTGAATGAAGCGGGAGATATTTTACATCCCTCTTTCTCTGCGCTTGGACTGAAGGGAGCTCCTC
Mdo-miR160a	TGCCTGGCTCCCTGTATGCCA	TGCCTGGCTCCCTGTATGCCATTTGCAGAGTCCCACCGAACAGCGATGGCCTCTGTGGATGGCGTATGAGGAGCCAAGCATA
Mdo-miR160b	TGCCTGGCTCCCTGTATGCCA	TGCCTGGCTCCCTGTATGCCATTTGCAGAGTTCCACCGAACATCGATGGCCTCCGTGGATGGCGTATGAGGAGCCATGCATA
Mdo-miR160c	TGCCTGGCTCCCTGTATGCCA	TGCCTGGCTCCCTGTATGCCATCTAAGCAAATTATCAATAAGATTGCTGATTTTTCTTAGTTGGTATTCAGGGAGCCGTGCATG
Mdo-miR160d	TGCCTGGCTCCCTGTATGCCA	TGCCTGGCTCCCTGTATGCCACAAGCAGAAGTTCAATTTCTTGATTGGCTATTGTGGGTGGCGTACAAGGAGCCAAGCATA
Mdo-miR160e	TGCCTGGCTCCCTGTATGCCA	TGCCTGGCTCCCTGTATGCCACAAGCAGAAGTTCAATCTGTTTCTCGATTGGCTATTGCGGGTGGCGTATGAGGAGTCAAGCATA
Mdo-miR162a	TCGATAAACCTCTGCATCCAG	GGAGGCAGCGGTTCATCGATCTGTTTATGAGATTTGTTGTGAAAAAACACAGAACATGAATCGGTCGATAAACCTCTGCATCCAG
Mdo-miR162b	TCGATAAACCTCTGCATCCAG	GGAGGCAGCGGTTCATCGATCTGTTTATGAGATTTTGTTGTGAGTAAACACAGTTCATGAATCGGTCGATAAACCTCTGCATCCAG
Mdo-miR164a	TGGAGAAGCAGGGCACATGCT	TGGAGAAGCAGGGCACATGCTAGATATATCAGCATTGTCTGAGAATTTCGCATGTGCTCTAGCTTTCCATC
Mdo-miR164b	TGGAGAAGCAGGGCACATGCC	TGGAGAAGCAGGGCACATGCCAGATATATCAGCATTGTCTGAGAATTTTGCATGTGCTCTACCTCTCCAGC
Mdo-miR164c	TGGAGAAGCAGGGCACGTGCA	TGGAGAAGCAGGGCACGTGCAAACCCATTAGCTACGCTTTCAAATGCGTATGGATAAGTCCTTTGCACATGCTCCCCTTCTCCAAC
Mdo-miR164d	TGGAGAAGCAGGGCACGTGCA	TGGAGAAGCAGGGCACGTGCAAATTCTAGCTCAAGCACTTCCTCCCTGGGAGCTTAGCTTAAGATTTAACAAAGCTTTGCACGTGCTCCCCTTCTCCAAC
Mdo-miR164e	TGGAGAAGCAGGGCACGTGCA	TGGAGAAGCAGGGCACGTGCATTTCTAACTCATTCGCATATACTGAGATTTATATACTCAATACTCTTATTTTTCTCTGAGCTGCTAAATTATTACAAGTTTACAGATATATATCTCATATCCAGTGATGAGTTAGTTGTTCATGTGCCCCTCTTCCCCATC
Mdo-miR164f	TGGAGAAGCAGGGCACGTGCA	TGGAGAAGCAGGGCACGTGCAAATTCTAGCTCGAGCAATCCTTCATCAGGAGCTTAAAAACTTTGCACTTGCTCACCTTCTCCAAC
Mdo-miR164g	TGGAGAAGCAGGGCACGTGCA	TGGAGAAGCAGGGCACGTGCAAACCCCATTGGCTATGCTTCAAATGCGAGCGAATAAGTTTTTTGCACGTGCTCCCCCTCTCCAAC
Mdo-miR164h	TGGAGAAGCAGGGCACGTGCA	TGGAGAAGCAGGGCACGTGCATTTCTAACTCATTCGATCGCGTATACTGAGATATATATGTATATGTATGTATGCTTTTTATTTAGCAGCTGGGAATTTATTACAAGTTTATATGTGTGTCTCATATCCAGTGATGAGTTAGTTGTTCATGTGCCCCTCTTCCCCATC
Mdo-miR165a	TCGGACCAGGCTTCATTCCCC	GGAATGCTGTCTGGTTCGAGACCATTCCTTTGAAGCAAAGAACATGAACATCGAATGATTTCGGACCAGGCTTCATTCCCC
Mdo-miR165b	TCGGACCAGGCTTCATTCCCC	GGAATGTTGTCTGGTACGAGGCTAATAAGTCAGCAATTCCTCGGACCAGGCTTCATTCCCC
Mdo-miR165c	TCGGACCAGGCTTCATTCCCC	GGAATGTTGTCTGGTTCGAGATCTTTCAATAAAACTTGAAGATCGTTATCATCTGAATGATCTCGGACCAGGCTTCATTCCCC
Mdo-miR165d	TCGGACCAGGCTTCATTCCCC	GGAATGTTGTTTGGCTCGAGGCCCCTAGCTAGATCTATGATCTCCATCTCAATTGGCGACAATTTTAACCACCAACCTTAAAAAATTTACAGTACCAGTTGAGAAAGATCATCGATTCTACGTTTAACGACCTCGGACCAGGCTTCATTCCCC
Mdo-miR165e	TTGGATCAGGCTTCATTCCCC	GGAATGTTGTTTGGTACAAGATTACCTAAGTCGGTAATTTCTTGGATCAGGCTTCATTCCCC
Mdo-miR165f	TCGGACCAGGCTTCATTCCCC	GGAATGTTGTCTGGCTCGAGGACACTTTCCTTGATCTATAATCTCTAGATCAACCGTTATATACCTATACATATATCTATATATGTGTTTGTATATGTTGTGTGTATCATCTGCATACATAGATGATCAGGTTAAGTAGTGTCGTCGGACCAGGCTTCATTCCCC
Mdo-miR165g	TCGGACCAGGCTTCATTCCCC	GGAATGCTGTCTGGTTCGAGACCATTCCTCTGAAACAAAGAACATGAACATCGAATGATCTCGGACCAGGCTTCATTCCCC
Mdo-miR165h	TCGGACCAGGCTTCATTCCCC	GAAATGTTGTCTGGTTCGAGATCTTTCAGTGAAGCTTGGATATTGTCATCATCTGAATGATTTCGGACCAGGCTTCATTCCCC
Mdo-miR165i	TCGGACCAGGCTTCATTCCCC	GGAATGTTGTCTGGCTCGAGGACTCTTTTCATATTGATCTATAATCCCCTAGATCAACAACCTTCATATATATCTATATGTGTATGTATATGTTGCGTGTATCAACTGCATACACAGAGATGATCAGGTGAATTAGTGTCGTCGGACCAGGCTTCATTCCCC
Mdo-miR167a	TGAAGCTGCCAGCATGATCTA	TGAAGCTGCCAGCATGATCTAGCTTTGGCTAAAGATGTATATAATCACGTATATATGTATCAGTTCTATTAACCCTGGCTAGGTCATGCTCTGACAGCTTCACT
Mdo-miR167b	TGAAGCTGCCAGCATGATCTA	TGAAGCTGCCAGCATGATCTAAACTTCCCTCTTGGTCAAGGAAAGATCAGATCATGTGGTAGCTTCACC
Mdo-miR167c	TGAAGCTGCCAGCATGATCTTA	TGAAGCTGCCAGCATGATCTTATAACTCCCGACTTCGTTTAGGGAAGATCAGATCATCTGGCAGTTTCACC
Mdo-miR167d	TGAAGCTGCCAGCATGATCTA	TGAAGCTGCCAGCATGATCTAAGCTATCTTTGTATACAGGAAAGGCTATAGATCATGTGGTAGCTTCACC
Mdo-miR167e	TGAAGCTGCCAGCATGATCTA	TGAAGCTGCCAGCATGATCTAGCTTTCGCTAAAGATATGTACAATCACACATATATATGTGCTTATCAGTTCTATTAACTCTAGCTAGGTCATGCTCTGACAGCCTCACT
Mdo-miR167f	TGAAGCTGCCAGCATGATCTA	TGAAGCTGCCAGCATGATCTAAACTTCCCTCTTGGTCAAGGAAAGATCAGATCATGTGGTAGCTTCACC
Mdo-miR167g	TGAAGCTGCCAGCATGATCTTA	TGAAGCTGCCAGCATGATCTTATAACTCCCTACTTCGTTTAGGGAAGCTCAGATCATCTGGCAGTTTCACC
Mdo-miR167h	TGAAGCTGCCAGCATGATCTA	TGAAGCTGCCAGCATGATCTAAGCTTTCTTTGTACATAGGACAGGCTAGATCATGTGGTCGCTTCACC
Mdo-miR168a	TCGCTTGGTGCAGGTCGGGAA	TCGCTTGGTGCAGGTCGGGAACCGCTTCGTCCCGTTTGAGCCTATAAACCAGCTGGCTCGAGGCTGCGGGGCGAAACGGTTCCCGCCTTGCATCAACTGAAT
Mdo-miR168b	TCGCTTGGTGCAGGTCGGGAA	TCGCTTGGTGCAGGTCGGGAACCGCTTTGCCCTACTTTACCGTGTCTGGGCCTATGAGCTAGGTGGCTCGATGTGTAATCGGCCACAGGGCAAAACAGGTCCCGCCTTGCATCAACTGAAT
Mdo-miR169a	TAGCCAAGGATGACTTGCCT	TAGCCAAGGATGACTTGCCTAATCAAACATCATATATATATATATATGTTTATGTATTTATATTGTGGTTCGTAGCTAGGCAGTCGTCTTTGGGCTATT
Mdo-miR169b	TAGCCAAGGATGACTTGCCTG	TAGCCAAGGATGACTTGCCTGCTGTGCTGCCGCGCGCTCCTAATTCCAATCCAATCCACGAGGTGGCAGTACGTAAGTACTCACTCTCCTACGTGTTGTTGGGTTCTCCGCAGCAGCCACCAGGCAGTCTCCTTTGGCTAACT
Mdo-miR169c	TAGCCAAGGATGACTTGCCTG	TAGCCAAGGATGACTTGCCTGCCTCCAATCACATGAATGGCATTGTCGTATGTCTAAAATTCATGTTTGGCTGCCAGGCAGTCTCCTTGGCTAATC
Mdo-miR169d	TAGCCAAGGATGACTTGCCTG	TAGCCAAGGATGACTTGCCTGCAACCTCCCAAAGGCCTCCGAAAAATTTATGTGTACTGTGAGAGATATGCTTGGTTAGCTTAGCTAGTGTTAGCTAAGCTAGCTAGCTAGTTTGCTAGTGGTTTAAGAATCCTTGTCTGGTATACAGGCAGTCTCCTTGGCTATC
Mdo-miR169e	TAGCCAAGGATGACTTGCCTG	TAGCCAAGGATGACTTGCCTGCAGCCTCCCAAAGGCCTCTGCAACATATATATACAGGCAGAGCTCGCTAGGTAGCTTGCTAGGGATAGCTAGGGTTTAAGAATCCTGGTGCTTGGTTAGCTAAGCTAGCTAACTTCCTAAGGTTTAATTAAGAATCCTTGTGTGGTATACAGGCAGTCTCCTTGGCTATC
Mdo-miR169f	TAGCCAAGGATGACTTGCCTG	TAGCCAAGGATGACTTGCCTGCTCTACCTAGAGAGACGAACTCCACTTGTTTGTATGAGGAAAACTCCTGTTTGGCCAGGCAGGCATCCCTGGCTAAT
Mdo-miR169g	TAGCCAAGGATGACTTGCCTG	TAGCCAAGGATGACTTGCCTGCTGCCTCTCCTAATTCTAATCCAATCCAATCCAAGAGGAGTCCTACGTTGTTGGGTTTCCCAGCAGCAGGCACCAGGCAGGTCTCCTTTGGCTAACT
Mdo-miR169h	CAGCCAAGGATGACTTGCCGG	CAGCCAAGGATGACTTGCCGGAAGCAACCAACTTCTCCTCTTCTTCTGTTATTTACAGGTATATAATATGTTCATCAAATAAAATTGGCTCTTAGGGGTAAAACGTACGTTAAAGAAAATTAGTTCAGATCATAGGTTACGATTTGTTTAGCTACCAACGCCAGCGTTAACATCGTGGATTAGTGGCATTTAGGAAGAAGTAGGTGTGTTTTCGACAGGTGATTACCGGCAAGTTGTCCCTGGCTACA
Mdo-miR169i	AGCCAAGGATGACTTGCCGGC	AGCCAAGGATGACTTGCCGGCAACAATGCTCCCATACAATATTTGTATATCAACCCTAATCTTGTAGATCTATATATGTATATATGTATATGTGCATAGCATATACATATGGGATGTATCATGTATGTTTATGTCATCTCATGCGTATATGCATGATTGATAAGATACATGATCTTGCGACACTGAGTTGATCGGCAAGTCGTCTCTGGCTAC
Mdo-miR169j	AGCCAAGGATGACTTGCCGGC	AGCCAAGGATGACTTGCCGGCAGCAATATATATTCAGTTACAATATTATATATCAACCCCTATCTTCTATATATATGTATATGTACATAGCATATATATGGGATGTATCATGTATATATGTTGATGTCATCTCATGCATATAAGATACAGAAAGATACACGATCTTGTGACAATGAGATGGTCGGCAAGTCGTCTCTGGCTAC
Mdo-miR169k	TGAGCCAAGGATGACTTGCC	TGAGCCAAGGATGACTTGCCACAATCTCTAGTATGTGAATGCCCTTCAATTCCACTTGGTATGCTTTGACAAGTCATCCTTGGATCACC
Mdo-miR169l	TAGCCAAGGATGACTTGCCCG	TAGCCAAGGATGACTTGCCCGCCTCCGATTTCATGAAAGAATATATGGCATTATTTAATTGTCTGTCTAAAATTTATATTCATGTTTGGAATCCAGGCAGTCTCCTTGGCTAATC
Mdo-miR169m	TAGCCAGGGATGACTTGCCT	TAGCCAGGGATGACTTGCCTAATTAGATCTCATATGTGCAAAAGTTACTGACAAGTTAACGCTTGAGCCTATATATATTAGGATTTCTAGGTAAGCAAGTTGTCCTTCGGCTTGT
Mdo-miR170a	TTGAGCCGCGTCAATATCTCC	AAGGTATTGACGCGCCTCAATTTGAACGTGTGGCTCATATTGGAGACTTAACCATGCGATTCTGATTGAGCCGCGTCAATATCTCC
Mdo-miR170b	TGATTGAGCCGCGCCAATATC	TGTTGGCCCGGTTCACTCAGAGAAGAAGACTACTTACTGCATTTGCATGTACGTAGATACGTACGTTGTTCTATGGTCACCTGAATCTGATTGAGCCGCGCCAATATC
Mdo-miR170c	TTGAGCCGCGTCAATATCTCC	AGGTATTGGCGCGCCTCAATTTGAACGCGTGGCTAATATCGGAGACTTAGCCATACGATTCTAATTGAGCCGCGTCAATATCTCC
Mdo-miR170d	TGATTGAGCCGCGCCAATATC	TGTTGGCCCGGTTTCACTCAGAGAGGAAGACTGCTTACTGCTGCATCTGCATGTACGTAGGAACGTACGTTGTGGTTGGTCTCCTGAATCTGATTGAGCCGCGCCAATATC
Mdo-miR170e	TGAGCCGAACCAATATCACTC	GTGATATTGGTTTTGGCTCATATCTCTGATAATTAGCTTATCTTCGATCATAAATCGTCATGATGCACAACAAAGACTAGTACTACGTACTCTTTGAGATGAGCCGAACCAATATCACTC
Mdo-miR170f	TTGAGCCGCGCCAATATCACT	CGATGTTGGTGAGGTTCAATCCGAAGACAGATTTACACATCCCTGCTGGCGTAAATTGATCTCAGATTGAGCCGCGCCAATATCACT
Mdo-miR170g	TTGAGCCGCGCCAATATCACT	CGATGTTGGTGAGGTTCAATCCGAAGACAGATTTGCACATTCCCGCCCGCGTAAATTGATCTCAGATTGAGCCGCGCCAATATCACT
Mdo-miR170h	TGATTGAGCCGTGCCAATATC	TGTTGGAATGGCTCAATCAAATAAAATCTCCCAAAGGATTGGGTCTTTTAATTTGATTGAGCCGTGCCAATATC
Mdo-miR170i	TGATTGAGCCGTGCCAATATC	TGTTGGTATGGTTCAATCAAATAAAATCTCTCAAAATTTGGGTCTTTTAATATGATTGAGCCGTGCCAATATC
Mdo-miR171a	TTGAGCCGTGCCAATATCACG	GGATATTGGTCCGGTTCAATAAGAAAACAGTGCTCTAAAAGTGCTTGAGCTCTGCTTTTTGATTGAGCCGTGCCAATATCACG
Mdo-miR171b	TTGAGCCGTGCCAATATCACGT	GGGATATTGGTCCGGTTCAATAAGAAAACAGTGCTCTCAAAGTGCTTGAGCTCGGCTTTTTGATTGAGCCGTGCCAATATCACGT
Mdo-miR171c	TTAGATGACCATCAACGAACA	TTTGTTGCTGGTCACCTAGTTATTCCATGGTTCCATCCATCTGCTGGCTTCAATATATAATTTGTGTTTGTATATGTTGTATATATACATGCAGTATTGTATATTTGACCCATGGCGGACGTTCTGATTAGATGACCATCAACGAACA
Mdo-miR172a	GCAGCATCATCAAGATTCAC	GCAGCATCATCAAGATTCACATACAGGCAAGGGGGCTACCTTTATCGATCGAGTAAATTGTTACCGCACCAATAAGAATATTTCCTTCAACTTCCTTTTGTACTTGAAAGGTAGTTCCTTCGAAGTGGGAATCTTGATGATGCTGCAT
Mdo-miR172b	GCAGCATCATCAAGATTCAC	GCAGCATCATCAAGATTCACATACCTTAGCAAGGGGGCTACCTTTAGCGATCGAGTAAATTGGTACCACACCAATATGAATATTCCTTCAACTTCCTTTTGTACTTGAAAGGTAGTTCCTTCGAAGTGGGAATCTTGATGATGCTGCAG
Mdo-miR172c	GCAGCATCATCAAGATTCAC	GCAGCATCATCAAGATTCACATACAGGCAAGGGGGCTACCTTTATCGATCGAGTAAATTGTTACCGCACCAATAAGAATATTTCCTTCAACTTCCTTTTGTACTTGAAAGGTAGTTCCTTCGAAGTGGGAATCTTGATGATGCTGCAT
Mdo-miR172d	GCAGCATCATCAAGATTCAC	GCAGCATCATCAAGATTCACATACAGGCAAGGGGGCTACCTTTATCGATCGAGTAAATTGTTACCGCACCAATAAGAATATTTCCTTCAACTTCCTTTTGTACTTGAAAGGTAGTTCCTTCGAAGTGGGAATCTTGATGATGCTGCAT
Mdo-miR172e	AGAATCTTGATGATGCTGCA	GAGCATCTTCAAGATTCACAATCTTATTTGGGCTCCAATTTTAGCCCCATTTGATGATATGAGAATCTTGATGATGCTGCA
Mdo-miR172f	AGAATCTTGATGATGCTGCA	AGAATCTTGATGATGCTGCAGCAGCAATAAATGACTAATTCATCATATGTTTTAGGGTTATGGTGGATCATCA
Mdo-miR172g	AGAATCTTGATGATGCTGCAT	GCAGCATCATCAAGATTCACAAGTGAGTAGTGTGACATGATTTAATCGATTTAGTCATGTCGATTGAACTCGAGGAGTTGAGAATCTTGATGATGCTGCAT
Mdo-miR172h	AGAATCTTGATGATGCTGCAT	GTGGCATCATCAAGATTCACACATGCAAGTAACTGCTAAAGTTCTTTGAAAGTGAGAATCTTGATGATGCTGCAT
Mdo-miR172i	AGAATCTTGATGATGCTGCAT	GCAGCATCATCAAGATTCACAAGTGAGTAGTGTGACATGATTTAATCGATTTAGTCATGTCGATTGAACTCGAGGAGTTGAGAATCTTGATGATGCTGCAT
Mdo-miR172j	AGAATCTTGATGATGCTGCAT	GTGGCATCATCAAGATTCACACATGCAATTAACTGATAAAGTTGTTTGAAAGTGAGAATCTTGATGATGCTGCAT
Mdo-miR172k	AGAATCTTGATGATGCTGCAT	GCCGCATCACCAAGATTCTTAAGTGAGTAGTGTGACATGATTTAATTGATTTAGTTATGCCGATCGGCTCACGGAGTTGAGAATCTTGATGATGCTGCAT
Mdo-miR2111a	TAATCTGCATCCTGAGGTTT	TAATCTGCATCCTGAGGTTTAGATCAGCAAACATATATTTGTTGTATCTAGTCCTTGGGATGCAGAAGACC
Mdo-miR2111b	TCCTTGGGATGCAGATTACCT	GTAATCTGCATCCTGAGGTTTAGATCAGCACACACGTATTTGTTGTATCTAGTCCTTGGGATGCAGATTACCT
Mdo-miR2111c	TCCTTGGGATGCAGATTACCT	GTAATCTGCATCCTGAGGTTTAGATCAGCACACACGTAACTGTTGTATCTAGTCCTTGGGATGCAGATTACCT
Mdo-miR3627a	CTTGTCGCATGAGAGATGGTAC	CTTGTCGCATGAGAGATGGTACGAGCTACGCTATGGCTAACAGCATGTTCCATCCTCCTGTGACATGAA
Mdo-miR3627b	TCGCAGGAGAGATGGCACTA	TCGCAGGAGAGATGGCACTAATTGTACTGCAATTGCGTCAACAATTGTTGCCATCTCTCCTGTGACC
Mdo-miR3627c	TCGCAGGAGAGATGGCACTA	TCGCAGGAGAGATGGCACTAATTGTGCCACAATTGTCAATAATTGTTGCCATCTCTTCTGTGACC
Mdo-miR3627d	TCGCAGGAGAGATGGCACTA	TCGCAGGAGAGATGGCACTAATTGTGCTACAACTACAAGCAATTGTTGCCATCTTTCCCGTGACC
Mdo-miR390a	AAGCTCAGGAGGGATAGCGCC	AAGCTCAGGAGGGATAGCGCCATTCTCGGTTTGGTTTAACCACGTATCGCGCTATCCATCTTGGGCTTCA
Mdo-miR390b	AAGCTCAGGAGGGATAGCGCC	AAGCTCAGGAGGGATAGCGCCATTCTCGGTTTGGTTTAACCACGTATCGCGCTATCCATCTTGGGCTTCA
Mdo-miR390c	AAGCTCAGGAGGGATAGCGCC	AAGCTCAGGAGGGATAGCGCCAGATGAATTAACCAAGATTCTAACAATTAAGCGTTTATTTGGTCATCATCTGATGCTATCCATCCTGAGTTTCA
Mdo-miR390d	AAGCTCAGGAGGGATAGCGCC	AAGCTCAGGAGGGATAGCGCCATTCTCGGTTTGGTTTAACCACATATAGCGCTATCCATCCTGAGTTTCA
Mdo-miR390e	AAGCTCAGGAGGGATAGCGCC	AAGCTCAGGAGGGATAGCGCCATATGAACAAAGGGTCTATTTACTAGGTGGGCGTTTCTTTGTTCATCATGCGCTATCCATCCTGAGTTTCA
Mdo-miR390f	AAGCTCAGGAGGGATAGCGCC	AAGCTCAGGAGGGATAGCGCCAGATGAATTAACCAAGATTCTAACAATTAAGCGTTTATTTGGTCATCATCTGAAGCTATCCATCCTGAGTTTCA
Mdo-miR391a	TACGCAGGAGAGATGACGCCG	TACGCAGGAGAGATGACGCCGACAGTCATGTTCTTAGTATTAGGATTAGAACGACGGCGTCATCTCTCCTGCATAGG
Mdo-miR393a	TCCAAAGGGATCGCATTGATCT	TCCAAAGGGATCGCATTGATCTAATTGATCAGATATGTCAAACATCATCCGCATAGACATATGGTGGGTTATGTTTTCGTCTGTGTAGTCGGATCATGCGATCCCTTCGGACG
Mdo-miR393b	TCCAAAGGGATCGCATTGATCT	TCCAAAGGGATCGCATTGATCTAATTGATCATATATGTCAAACATCGTCCGTACAGACATGGCAGGTTATATATGTAGTTGGATCATGCGATCCCTTCGGACG
Mdo-miR393c	TCCAAAGGGATCGCATTGATCC	TCCAAAGGGATCGCATTGATCCCAGCTAGCTATTTCTTTCCATCGTTTGGTTTGGATCATGCTATCCCTTTGGATT
Mdo-miR393d	TCCAAAGGGATCGCATTGATCC	TCCAAAGGGATCGCATTGATCCCAGCTAACTATTTATGTCCATCGCTTGGTTTGGATCATGCTATCCCTTTGGATT
Mdo-miR394a	TTGGCATTCTGTCCACCTCC	TTGGCATTCTGTCCACCTCCTCTTTCTTCGATCTCTTTCTCCCTCTCTTGCTGTGTATGTATGTGGTTTAATGGATGGAGGTGGGCATACTGCCAACA
Mdo-miR394b	TTGGCATTCTGTCCACCTCC	TTGGCATTCTGTCCACCTCCCCCCTCTCTCTGTGTGTCTGTGGCTCAATGGATGGAGGTGGGCATACTGCCAACA
Mdo-miR395a	CTGAAGTGTTTGGGGGAACCC	GTTCCCTCAAACACCTCATTGGAAATTAATAGGGAGTCCTAAGTAATCCATCTCTCTCTCTCTCCCTCTCTTTACTGAAGTGTTTGGGGGAACCC
Mdo-miR395b	CTGAAGTGTTTGGGGGAACTC	GTTCCCCCGAATACTTCATTAGGATCGATACATAAATTCTTTGAAGGATTGCACCGTCTCTACTGAAGTGTTTGGGGGAACTC
Mdo-miR395c	CTGAAGTGTTTGGGGGAACTC	GTTCCCTTGACCACTTCATTGGGAAATAGTCTCTTTTGCAACTAAATATCCTACTGAAGTGTTTGGGGGAACTC
Mdo-miR395d	CTGAAGTGTTTGGGGGAACTC	GTTCCCTTGACCACTTCATTGGGAAATAGTCTCTTTTGTAACTATAAATCCTACTGAAGTGTTTGGGGGAACTC
Mdo-miR395e	CTGAAGTGTTTGGGGGAACTC	CTGAAGTGTTTGGGGGAACTCCTGTCGACATTTGATTTTAAAAAGAATGAAAAGGGTAATCAGCCTCCTACAGTCAAACCTTCAAGTCCCAGGTTTGAGTCCCCATCACAATGTACTTTTTCTATGAAGCTGTTATAAAGGAAGAAGAAAATTAGCAGGTGTCACCAAGAGTTCCCTTGACCACTTCATTG
Mdo-miR395f	CTGAAGTGTTTGGGGGAACTC	GTTCCCTTGACCACTTCATTGGGAGGTGAGAGATCAATCGTGGATATGGTTTTCGAACAATTGTCCTCCACTCCTCCTATGTATTCCTACTGAAGTGTTTGGGGGAACTC
Mdo-miR395g	GTTTCCTCAAACACTTCATT	GTTTCCTCAAACACTTCATTAGAAATTAATGTAGAGTCCTAATTAATTCATTCTCTCTCTCTCTCTCTCTCTCTCTCTCTCTCTCTACTGAAAGTGTTTGGGGGAACCC
Mdo-miR395h	CTGAAGTGTTTGGGGGAACTC	GTTCCCCCGAACACTTCATTAAGATCGATGCATAAGTTCTTTGTATATTAAATGATGATTGCACCATCTCTACTGAAGTGTTTGGGGGAACTC
Mdo-miR395i	CTGAAGTGTTTGGGGGAACTC	GTTTCCCTGACCACTTCATTGGGATGAATCATCCGAAAACCCTTCCACTGAAGGTGAAATTCCATGCAGCATGCATGCATCGCACTGAAGTGTTTGGGGGAACTC
Mdo-miR395j	CTGAAGTGTTTGGGGGAACTC	GTTCCCCCGAACACTTCATTAAGATCGATGCATAAGTTCTTTGTATATTAAATGATGATTGCACCATCTCTACTGAAGTGTTTGGGGGAACTC
Mdo-miR396a	TTCCACGGCTTTCTTGAACTG	TTCCACGGCTTTCTTGAACTGTGCAGTTTCCAGAAGAATTAAACTGGCAGAAATTTTTCATGCAGATACAAAAACAGTTCAAGAAAGCTGTGAAAAA
Mdo-miR396b	TTCCACAGCTTTCTTGAACTT	TTCCACAGCTTTCTTGAACTTCAATTCTCTGCTGTCTAAATGTCTTTCAGGACTAGCACCATGGAAGCTCAAGAAAGCTGTGGGAGA
Mdo-miR396c	TTCCACAGCTTTCTTGAACTT	TTCCACAGCTTTCTTGAACTTCAATTCTCTGCTGTCTAAATCTCTTTCAGGACTAGCACCATGGAAGCTCAAGAAAGCTGTGGGAGA
Mdo-miR396d	TTCCACAGCTTTCTTGAACTT	TTCCACAGCTTTCTTGAACTTCAATTCTGTGCTGTCTAAATCTCTTTCCGGATTAGCACCATGGAAGCTCAAGAAAGCTGTGGGAGA
Mdo-miR396e	TTCCACGGCTTTCTTGAACTG	TTCCACGGCTTTCTTGAACTGTGCAGTGTGCAGAAGAGTTAAACTGGCAGAAATTTTTCATGCAGTTACATAAACAGTTCAAGAAAGCTGTGAAAA
Mdo-miR396f	TTCCACAGCTTTCTTGAACAG	TTCCACAGCTTTCTTGAACAGCATCCATGTATGACGAGATCGACCGATCTTTGGAGTGAGTCGACTCAGTCTCTCTATTCCTCTTAACTTGGTTTGCGGTTCAATAAAGCTGTGGGAAG
Mdo-miR396g	TTCCACAGCTTTCTTGAACTG	TTCCACAGCTTTCTTGAACTGCATCCATCTATGGCGAGATCGACCGATCTTTGGAGTGAGTCGACTCAGTATCTCTATTCCCCTTAACTTGGTTTGCGGTTCAATAAAGCTGTGGGAAG
Mdo-miR397a	TTGAGTGCAGCGTTGATGAAA	TTGAGTGCAGCGTTGATGAAAGTTCGTATTGCTTCTGAATCTTCATTAGGACATCGAAACATTTCATCAACGCTGCACCCAATT
Mdo-miR398a	TGATGTGTTCTCAGGTCGCCC	GTGATCTAAGATCACATGTAATGCTTGTGTATTGTGCTTGATGTGTTCTCAGGTCGCCC
Mdo-miR398b	TGTGTTCTCAGGTCACCCCTT	GGTGTGAAACTGAGAACACAAATGGTGTTGGCTGCGACAAACATTGTAAGCACTGCTTACGCATTTTGTGTTCTCAGGTCACCCCTT
Mdo-miR398c	TGTGTTCTCAGGTCGCCCCTG	GGAGTGACCTGAGATCACATGTAGCATTTATGTATTGCGCTTGATGTGTTCTCAGGTCGCCCCTG
Mdo-miR398d	TGTGTTCTCAGGTCGCCCCTG	GGAGTGACCTGAGATCACATATGGCGTTATGTGTTGCGCTTGATGTGTTCTCAGGTCGCCCCTG
Mdo-miR398e	TGTGTTCTCAGGTCGCCCTTG	GGAGTGATCTAAGATCACATGTAATGCTTGTGTATTGTGCTTCATGTGTTCTCAGGTCGCCCTTG
Mdo-miR399a	TGCCAAAGGAGAGTTGCCCTG	GGGCTCCTCCCTCTTGGCAGGCACTGGTGTATGGTGCAACTACAGTCACTTTCATTGACCTGCCAAAGGAGAGTTGCCCTG
Mdo-miR399b	TGCCAAAGGAGAGTTGCCCTG	GGGCTCCTCCCTCTTGGCAGGCACTGGTGAATGATGCAACTACAATCACTTTCATTGACTTGCCAAAGGAGAGTTGCCCTG
Mdo-miR399c	TGCCAAAGGAGAATTGCCCTG	GTGCAAATCTCCTTTGGCAGAAATGATTCTGGTGCATTTACTCTTGAGTACTACCACTGGATATGCTTTCTGCCAAAGGAGAATTGCCCTG
Mdo-miR399d	TGCCAAAGGAGAGTTGCCCTT	GGGCCTCTCTCCAGTGGCAGGAAATATAAATGGTCATGGGGCATGGATTTTCTGTTCTCTCGTGAGCTATAACCTGCCAAAGGAGAGTTGCCCTT
Mdo-miR399e	TGCCAAAGGAGAATTGCCCTG	GTGAAATTCTCCTTTGGCAGAAGTCATTCTGGTGCATATACTCTTGAGTACTATCGCTGGATGCATATATATGCTTTCTGCCAAAGGAGAATTGCCCTG
Mdo-miR399f	TTGCCAAAGGAGATCTGCTCAG	GAGCAGTCTCCTTTTGGCAAACTGCCTATATCTTCTACATACCAAATTGAGTACATGCAGATGGTGGTCTGACCACATGATCTAATGAGAAAGGCTGTTTGCCAAAGGAGATCTGCTCAG
Mdo-miR403a	TTAGATTCACGCACAAACTCG	AGTTTGTGCCTGAATCAAACCCCATCTCAGCTGTCCATCTGTCTGATGGCTAATCCAACGGTGTTAGATTCACGCACAAACTCG
Mdo-miR403b	TTAGATTCACGCACAAACTCG	AGTTTGTGCGTGAATCGAACCCCTTTTAGCCGTCCATCTGTTTGATAGATAATCCAACGGTGTTAGATTCACGCACAAACTCG
Mdo-miR477a	TCCCTCAAGGGCTTCCAATATT	TCCCTCAAGGGCTTCCAATATTCCATGTCAATACTTTGTTCGATCAACGTCAAGTATGGGAATGTTGGGGGCCTGCGATGGAGT
Mdo-miR477b	ACTCTCCCTCAAGGGCTTCGAC	ACTCTCCCTCAAGGGCTTCGACCAATGTCAGACATGCCGAGCTCGAAGACTTGGGGAGAGTGA
Mdo-miR482a	TCTTTCCTAACCCTCCCATTCC	AGTGGAAGGGTAGGAAAGAAGTAACTTCCTTTTTCGGTCTCAAATTCTGGAGATCGAATTTCTTTCCTAACCCTCCCATTCC
Mdo-miR482b	TCTTTCCTATCCCTCCCATTCC	AATGGAAGGGTAGGAAAGAAGAAACTTCTCTTGTATGTTCCAAATTCAAGAGATAAAATTTCTTTCCTATCCCTCCCATTCC
Mdo-miR482c	GGAATGGGCTGTTTGGGAAGA	GGAATGGGCTGTTTGGGAAGAAGGAAAATTACAAGAATAATTGTCTTGTGGGGTTTCTTCCCAAGCCCGCCCATTCCTA
Mdo-miR5139a	CGAAACCTGGCTCTGATACCA	GTTTTGGGGTTTGGTTTGGGAAGAGGTAGGCCGAAACCTGGCTCTGATACCA
Mdo-miR5225a	TCTGTCGAAGGTGAGATGGTGC	TCTGTCGAAGGTGAGATGGTGCCGAAGGCCATGTATATTGGTAGCTGCGATTACAAGCTTTATATAGCTAGTCAATTCAGGCCAGCGAGCTTCATCCCTCCTCGACTGAAG
Mdo-miR530a	TGCATTTGCACCTGCACCTCT	TGCATTTGCACCTGCACCTCTAATTTGGTCTCTGCAGTGGGTTCTTCCTCGGTACCACCACACGTACTGCACTGATGTCTGGTGATGATGAACTCACTTTCTCACTCGGCGATCCATATATAGGTGCAGGTGTAAGTGCAGA
Mdo-miR530b	TGCATTTGCACCTGCACCTCT	TGCATTTGCACCTGCACCTCTAATTTGGTCTCTGCAGTGGGGTTTTCCTCACTATCATCATCACATGCACTGCACTGATGTCTGATGATGATGAACTCACTCGCTCCCACAGGGATCCATGTAAAGGTGCAGGTGTAACTGCAGA
Mdo-miR530c	TGCATTTGCACCTGCACTTGT	TGCATTTGCACCTGCACTTGTGCTCGTTCATGTTTCTTCCTTCCTTGAAAAACCCTAAAGCCAAAGCTTCAGAGAATGGAAAAGGTTTTAGATATATGAGAACAAAAATGACAAGAGGAAAGGAATAAGGGAATAGAAGGAAAATGGAAATCAGAAGGAAGAGCAGGAACAAGCAAGAGGTGCAGGTGCCAGTGCAGG
Mdo-miR530d	TGCATTTGCACCTGCACTTGT	TGCATTTGCACCTGCACTTGTACTAGTTCTTGTTTCTTACTTCCTTGAAAAACCCTGAAACCAAGCTTCAAAGCATGGCAAAGGTTTTAGATGTATGAGAGGAAAAAAAAGAAGAAAAGAGGAAAGGAATAAAGGAATAGGAGGAAAATGGAAGTCAGAAGGAAGAGGAGGAACAAGCAACAGGTGCAGGTGCAAGTGCAGG
Mdo-miR535a	TGACAAGGAGAGAGAGCACGC	TGACAAGGAGAGAGAGCACGCTTGTCATCACCCATGAACGGATCATGGTTGTTTACGGGCGTGCTCTCTCTTCTTGTCATA
Mdo-miR535b	TGACGACGAGAGAGAGCACGC	TGACGACGAGAGAGAGCACGCTTGTCATCACCCATGAAAGGATCATGGTTGTTTACGGGCGTGCTCTTTCTTGTTGTCATA
Mdo-miR535c	TGACAAGGAGAGAGAGCACGC	TGACAAGGAGAGAGAGCACGCTTGTCATCACCCATGAACGGATCATGGTTGTTTACAGGTGTGCTCTCTCTTCTTGTCATA
Mdo-miR535d	TGACAACGAGAGAGAGCACGC	TGACAACGAGAGAGAGCACGCTTGTCATCACGCATGAAAGGATCATGGTTGTTTACGGGCGTGCCCTCTCTTGTTGTCATT
Mdo-miR7122a	TTATACAGAGAAATCACGGTCG	TTATACAGAGAAATCACGGTCGAGATCAAAACTCAGAAGTCTGTCAGATTCTCTCTCTCCGTCGTCTCAACCGTGTTTTTCTGTATAAAG
Mdo-miR7122b	TTATACAGAGAAATCACGGTCG	TTATACAGAGAAATCACGGTCGAGATCAAAACTCAGAAGTCTGTCAGATTCTCTCTCTCCGTCGTCTCAACCGTGTTTTTCTGTATAAAG
Mdo-miR7125a	CGAACTTATTGCAACTAGCTT	GCTAGTTGTAATAAGTTCAATCTTTTTATGGCCAGTAGTGCCCTAAATAAGCATCGAACTTATTGCAACTAGCTT
Mdo-miR8175a	CGATCCCCGGCAACGGCGCCA	CGATCCCCGGCAACGGCGCCAAAATTTGATGTGAGAATTACTTGACACACAAATTAAACCCTATTGATGACAATTGTAGTAATGATGCAAGTAGGGATCGTTCTAGACCGGGGATTAAC
Mdo-miR8175b	CGATCCCCGGCAACGGCGCCA	CGATCCCCGGCAACGGCGCCAAAATTTGATGTGAGAATTACTTGACACACAAATTGAACCCTATTGATGACAATTGTAGTAATGATGCAAGTAGGGATCGTTCTAGACCGGGGATTAAC
Mdo-miR828a	TCTTGCTCAAATGAGTATTCCA	TCTTGCTCAAATGAGTATTCCAGCCACAGTTTGCATGCAGCTTGCATATATATATATAAGAACATGTATGTGTATATATATATAGCACTGGTGCTTCTGCAATCCTGAGATGCTCATTTGGGCAAGCAA
Mdo-miR828b	TCTTGCTCAAATGAGTATTCCA	TCTTGCTCAAATGAGTATTCCAGCCACAGTTTGCCTGCAGCTTGCATATATATATATATATATATATAGCGCTGGTGCTTCTGCAATTCTGAGATGCTCATTTGAGCAAGCAG
Mdo-miRN3130a	TTCATGGACGTTGATAAGATC	TTCGATCTATGCTATGATTTATCATTCATGGACGTTGATAAGATC
Mdo-miRN5913	CCGAGGCTCATTCGTTGGATGC	ATCTGACTATGCACTTGGAGCTGTTTTGGGTCAAAGAAAAAATAAACAGCCACATGTTATTATTATGCTTCACGCACTTTGAATGATGCTCAATTGAATTATTCTACAACCGAAAAAGAACTTTTGGCGGTTGTATTTGCTTTAGATAAATTTAGTTCATATCTAATTGGTACTAAAGTTATTGTTTTCACTGACCATGCAGCCTTGAACTATCTTTTCACCAAAAAGGAGGCGAAACCGAGGCTCATTCGTTGGATGC
Mdo-miRN5914	TTCCATTAGCTCTTGAAGTCT	TTCCATTAGCTCTTGAAGTCTTGGGGTTATTTTTGAATGGAAGAGGTCTAGATGCATGGAGAGG
Mdo-miRN5915	TTTGGCACCGTTTCGGAAAG	TTTGGCACCGTTTCGGAAAGCGGCTTGATAAAATTCCGGCGGTTCCTTGTCAAGCCGCTCACCGGCGGCGGTGCCAAAAA
Mdo-miRN5916	TTATGAGGTAATTGACTGTGA	GCGGACGTGACCTGATGAGCTTGGAGATCTGGGTTGCAGAGAAGCCATGGCTTCTGAGAAATGACAGAACAGAATCAGCTCTTTCCGGGGATCGCAACTTGACCCGCTTGGATGCTGAAATTGCACCTTCTGGAGACAACCCACAAGAGTTTATGAGGTAATTGACTGTGA
Mdo-miRN5917	TTATGAGGTAATTGACTGTGA	GCGGACGTGACCTGATGAGCTTGGAGATCTGGGTTGCAGAGAAGCCATGGCTTCTGAGAAATGACAGAACAGAATCAGCTCTTTCCGGGGATCGCAACTTGACCCGCTTGGATGCTGAAATTGCACCTTCTGGAGACAACCCACAAGAGTTTATGAGGTAATTGACTGTGA
Mdo-miRN5918	TACAAGGAAAAGACGAAGGCCT	TACAAGGAAAAGACGAAGGCCTTTCATGACAAGATGATTCGCACCAAGTCCTTCGCTGTTGGACAAAAAGTGTTGTTGTTTAATTCTCGTCTTCGTCTTTTTCCGGGTAAG
Mdo-miRN5919	CATCCGAATTACCAATAACTG	GTTCTTGGTAACTCGGATGAGTCGACTCGTACTTTAATATCTTTTTTTAATTGTACGAACTGAACACTAAACATCAAGTTTATGCATGATACGTGTCTGAGTTGTACGACTAAAAAAAAAACAGACTAAAGCTCAAGTCGACTCATCCGAATTACCAATAACTG
Mdo-miRN5920	TGTTATATTGTCAGATTGTCA	TGTTATATTGTCAGATTGTCAATTTAGATTATTAAATATACGAATTTTTGTTTGACTGCATGCTACAATTTACAGATGTACCATA
Mdo-miRN5921	TTTGGCACCGTTTCGGAAAG	TTTGGCACCGTTTCGGAAAGCGGCTTGATAAAATTCCGGCGGTTCCTTGTCAAGCCGCTCACCGGCGGCGGTGCCAAAAA
Mdo-miRN5922	CACCTGGGACTTGCAGCCATG	CACCTGGGACTTGCAGCCATGTTTCCAATTGCAGCCATGTTTTCCTTAAGCAATAGGGACGGGATGAACGAGATGCAGCAATTGGAAACATGGCTGCAAGTCCCCAGGTGTG
Mdo-miRN5923	ACGGACCGTTGGATTTTGATTCAA	ACGGACCGTTGGATTTTGATTCAACGGTTACAAATAGGGGACCTCTCTAAAAGTTATAATAATTGTAGCCGTATGATCAAAATTCAACGGTCCATGT
Mdo-miRN5924	CCGAGGCTCATTCGTTGGATGC	CCGAGGCTCATTCGTTGGATGCTTATTCTTTAAGAGTTTGACATCGAAATCCGAGACAAGAAAGGAAGCAAGAATGTGGTGGCTGACCACTTAAGCCAAATGGTCCATGAGGAGCATGAGCATGACGTGCCTATCCCTGAAACTTTCCCCGATGAGCAGCTACTGTCCATTGAGGTGAGTGAACCATGGTATGCCGATCTAGTGAATTACTTAGTGTCTAAACAAGTTCCTAGCACTCTCACTAAGCACCAATGTGATAAACTTCGAAA
Mdo-miRN5925	CATCGGATTATGCACTTGGAGC	TCCAAGATTGCATAACCCCTATGCCGTCTCCTACAAAAGGATGTGTCATTTGAGTTCAACGAGGCATGTGAGAAGGCATTCAAGCATCTCAAGGACCTCCTCACCACGGCACCCATCATAACTCCCCCGGATTGGTCCATTCCCTTTGAATTGATGTGTGATGCATCGGATTATGCACTTGGAGC
Mdo-miRN5926	TGAGATTGTCCATTGTTAATC	TGAGATTGTCCATTGTTAATCATTTTAGTTATTCCGTAAAAAAAATCTCTCTTAAATTGAGCGTATTTTTGTCAAATCAATCACTCCACTTGAACTGATGGTTTCTCCAGCTTAGCTGAGATTTCTCAGGGAATGACCAAAGTGATTAACGGTGGACACTCTCAAG
Mdo-miRN5927	AGGAGTAGGATTCTCTCGCCT	AGGAGTAGGATTCTCTCGCCTTCTATTTTCATCTGCAATTGAGTAGGTGTAGATGTGAAAGGAGGGGAGTGAAGGGGATGAGAATAGGAGGGGAGATAATCCTACCCCTTA
Mdo-miRN5928	CAGTCTGACAATATAACGTGC	TTGTTATATTGTCAGATTGTCAATCTGAACCTTTAATTACCATTAATTTACGTAATTAATGGTTCAGATTGACAGTCTGACAATATAACGTGC
Mdo-miRN5929	TTTTACCTATCCCATTCTGTG	AAGAATGGAATGGGTAAAAGGTCTACTAGCAACTTGCAAGTAATATCCAACGATACAACCACTAATATGCCTTTTACCTATCCCATTCTGTG
Mdo-miRN5930	TTTTACCTATCCCATTCTGTG	AAGAATGGAATGGGTAAAAGGTCTACTAGCAACTTGCAAGTAATATCCAACGATACAACCACTAATATGCCTTTTACCTATCCCATTCTGTG
Mdo-miRN5931	CATCTCTCAATGAAAGCACCA	CATCTCTCAATGAAAGCACCAATTTGTGGATGCAAATTTTCTCCTCTTCGATCTTGGACGATTTTGCACCTACAAAACAACTAGCACCTAAGGTTAAGGCCAAGAGCCTCACGCGCCCACGATGAATGGGGGGGGCTTTGGCCGAAGAACCTCCGATGCCAAAGTTAGAATTTTAGAGAGAAATAGTGTTTAGAGTATTTGTGATTTTTTGTGAGAGAGTTGGA
Mdo-miRN5932	ATCTCTCAATGAAAGCACCA	GTGCTTTTTTTAAGAGACATGTTCGTGGTAGAGTGATCTGGTCAGGAGGAATATGAGTTATCTCTCAATGAAAGCACCA
Mdo-miRN5933	GGGCTTCTCTCCGATGGCAGG	GGGCTTCTCTCCGATGGCAGGAAATATTAATGGTCATGAATCATGGAAGCATGGATTTTTGTGTTCTCTCATGAGTTATGACCTGCCAAAGGAGAGTTGCCCTA
Mdo-miRN5934	AGTGTTTGGGGGAACTCCGGGT	CTGGAGTTCCCCTGATCACTTCACTGGGACAGTTCATATGATCAGTGCCCGTAATTAATTAACTTACCAGATTAAGGGTGCACAGCTTATTTTTTACCGTGCATCTTAAGTGTTTGGGGGAACTCCGGGT
Mdo-miRN5935	TAACGTTGTACTTCTTGAGCAA	TAACGTTGTACTTCTTGAGCAAAGCCTCAATGGTTCGATCAAAAGTGGGAACCTCCATCACTGATGAGAACTTTAGGCATTCCAAACCTAGCAAAAATGTTAGTTTTGACAAAATCTGCAACCACCTTAGAATCGTTAGTACGGGAGGTTTTTGCTTCCACCCATTTTGAAACATAATCAATAGCTAGCAAGATACAAGTGAAACC
Mdo-miRN5936	GTTCCCTTGACCACTTCATTG	GTTCCCTTGACCACTTCATTGGGAAATAGTCCTTTTTGCAACTATATATGCTACAGAAGTGTTTGGGGGAACTC
Mdo-miRN5937	GTTCCCTTGACCACTTCATTG	GTTCCCTTGACCACTTCATTGGGAGGTGCGATTAATCTCCCTCTCCGATATGGTTTCGAACAATTGTCTTCTTATGTATTCCTATTGAAGTGTTTGGGGAAACTC
Mdo-miRN5938	ACAGGCGGGGGAACAAATATGAAT	ACAGGCGGGGGAACAAATATGAATTTTGCTGAGTCATTAGAATTCATATTTGTTCTACCGTCGGTGG
Mdo-miRN5939	AGGGTGATTACCAAAGGGATG	TCCTCTTGGTGATCACCCTGTCCCATATGGCCTTCTGGATTCAGGGCCTGCACAGGGTGATTACCAAAGGGATG
Mdo-miRN5940	TCCTCTTGGTGATCGCCCTGC	TCCTCTTGGTGATCGCCCTGCCCCACCCATATGGCCTTCTGAATTCAGGGAACTTCTGGATTCAGGGCCTGCATATGGACAGGGTGGTTACCAATGGGATG
Mdo-miRN5941	TCCTCTTGGTGATCGCCCTGC	TCCTCTTGGTGATCGCCCTGCCCCACCCATATGGCCTTCTGAATTCAGGGAACTTCTGGATTCAGGGCCTGCATATGGACAGGGTGGTTACCAATGGGATG
Mdo-miRN5942	ACAGGGAAGAGGTAGAGCATG	ACAGGGAAGAGGTAGAGCATGGATGGAGTTCTCAAGAGCAAAATAGAGCTCTTGTGACTCTACTCATGCACTGCCTCTTCCCTGGCT
Mdo-miRN5943	ACAGGGAAGAGGTAGAGCATG	ACAGGGAAGAGGTAGAGCATGGATGGAGTTCTCAAGAGCAAAATAGAGCTCTTGTGACTCTACTCATGCACTGCCTTTTCCCTGGCT
Mdo-miRN5944	GGCAGTTGTCCTTCGGCTAATC	TAGCCAAGGATGACTTGCCTAATTAGATATCATATATTCACAAGTTACTAACAGATTAGTACTTGAGCACATATATATTAGGGTTTCCAGCTAGGCAGTTGTCCTTCGGCTAATC
Mdo-miRN5945	TCAACTTCTACAGGTACGCATC	TGTGCACCAGAGAAGTTGAAGTAGAAGATGCACCATATAAACTGATCTGATCTTCAGCTTCAACTTCTACAGGTACGCATC
Mdo-miRN5946	CCAGATGTTAGAGCTCAACAAC	TGTCAAGAGCCATATTGAGGAGAGGATTTCAAAGTGCCCATGGGAAGACCTTACGTTGCTTAAGGAGGATTTGTCGAAACTTGTTTCTGCGATTGACAACCTTAACGTTAATTCCTCACCCTTGAGGGTCCAGATTGCCAAACTTATGGCCACCTCTACTGAGTACTCTTCTTTGTGTGCTATTTCCTCAAAGAAGTTAAGTCCAGATGTTAGAGCTCAACAAC
Mdo-miRN5947	TTATGGATTTAACTGAGGTTT	GCTTCAGAAAATTCGTGATCGAGAGAGCTGTTTCATACTCTGAGCCCTTTGTGTATAAATTTATTTGATTTTGTTTTTTGATGATTTGTATTTTATGTTGGGATTTTGATGATTGTGTTGCCGATGATAATTGAATCCGCTTGTTCGAGGTACAGTGGAACTGAGACCCTGTTTACAGGGAGAACCCCTCGGCGAAGCTGGATTTCATATGAATTTTATGGATTTAACTGAGGTTT
Mdo-miRN5948	TCCTCTTGGTGATCGCCCTGC	TCCTCTTGGTGATCGCCCTGCCGGCCTTCCGGATTCGGGAACTTCTGGATTCAGGGCCTGCATATGGACATGGCGATTAGCAAAGGGATG
Mdo-miRN5949	AGGGTGATTACCAAAGGGATG	TCCTCTTGGTGATCACCCTGTCCCATATGGCCTTCTGGATTCAGGGCCTGCACAGGGTGATTACCAAAGGGATG
Mdo-miRN5950	TCCTCTTGGTGATCGCCCTGC	TCCTCTTGGTGATCGCCCTGCCCCATATGGTCTTCTGAATTCAGGGCCTGCATATCGACAGGGTGGTTACCAATGGGATG
Mdo-miRN5951	TCCTCTTGGTGATCGCCCTGT	TCCTCTTGGTGATCGCCCTGTCCCATATGGCCTTCTGGATTCAGGGCCTGCACAGGGTGATTAACAAAGGGATG
Mdo-miRN5952	TCCTCTTGGTGATCGCCCTGT	TCCTCTTGGTGATCGCCCTGTCGCATATGGCTTCTGGATTCAGGGCCTGTACAGGGTGATTACCAAAGGGATG
Mdo-miRN5953	GGGCAAAGTCTCTTCTGGCATG	GGGCAAAGTCTCTTCTGGCATGTAGCCACTTACAAATTACAAATTCTTAATTCTGGCTGAGCAAGCTGGCCAGCCTTGCATTACTTTTGTAGTGTGCTTTATGCCAAAGGAGATTTGCTCGG
Mdo-miRN5954	ACGAGTCGTTCCAGGGGATGAGGC	ACGAGTCGTTCCAGGGGATGAGGCGGAACAAAAATTTAACCAAAATTCGTCCCATGGAACAATGCGTTC
Mdo-miRN5955	ATCGTCGTCTTGGCTGTCCAC	ATCGTCGTCTTGGCTGTCCACCAAGCTCCGTCCGTCACCATACATGTCAATTGGATATCGAGTTATCGAATATTTTTAAGGTAGCAAGCAAGCAACAAATAGCATTTGTCGATAGAACTCCATGAATCAATGTGCTTCTTTTTTGTTCAAATTTATATGCTTTTTGTTATTCATATGATATACACTTGACATTTGGTTGTATCCAATCCATTGTTTGATACATACTTGATAAAGGGTTGAGATTGTGGTTG
Mdo-miRN5956	CTACCGATGCCACTAAGTCCCA	GGACTTAGTAGCTCGGTGAGAAAACATTGAGGATCTGGAGTTCTTCTTCTCCTACCGATGCCACTAAGTCCCA
Mdo-miRN5957	GTTCCCTTGACCACTTCATTG	GTTCCCTTGACCACTTCATTGGGAAATAATCTTTTTGGAACTATATATCCTACTGAAGTGTTTGGGGGGAATTC
Mdo-miRN5958	TCCTCTTGGTGATCGCCCTGT	TCCTCTTGGTGATCGCCCTGTCCCATATGTCCTTCTGGATTCAGGGTCTGCATATGGACAGGTGTCCTTCTGGATTCAGGGTCTGCATATGGACAGGGTGATTACCAAGGTGATGACGGTAATATTTAATTCATATGCCCTTCTGATTTAAGGCCTTCTGATTTAAGGCCTGCATATGGACAGGGTGATTACCAAGGGGATG
Mdo-miRN5959	TCCTCTTGGTGATCGCCCTGC	TCCTCTTGGTGATCGCCCTGCCCCACCCATATGGCCTTCTGAATTCAGGGAACTTCTGGATTCAGGGCCTGCATATGGACAGGGTGGTTACCAATGGGATG
Mdo-miRN5960	CGGCAAGTTGCTCTTGGCTAC	AGCCAAGGATGACTTGCCGGCTTTTACAGTATCTTGCTCTAATCAGCAGAGTCTTGCCGGCAAGTTGCTCTTGGCTAC
Mdo-miRN5961	CTACCGATGCCACTAAGTCCCA	GGACTTAGTTGCTCGGTGAGAAAACCTGATGATCTGGAGTCCTTCTTCTCCTACCGATGCCACTAAGTCCCA
Mdo-miRN5962	GGGCAAAGTCTCTTCTGGCATG	GGGCAAAGTCTCTTCTGGCATGTAGCCACTTACAAATTACAAATTCTTAATTCTGGCTGAGCAAGCTGGCCAGCCTTGCATTACTTTTGTAGTGTGCTTTATGCCAAAGGAGATTTGCTCGG
Mdo-miRN5963	GAGCAAAGTCTCCTCTGGCATG	GAGCAAAGTCTCCTCTGGCATGTAGCCACTTACAATTACAAATGCTTAATTCTGGCTGAACAAGCTGGCCAGCCTTGCATTATTTTTGTAGTGTGCTTTATGCCAAAGGAGATTTGCTCGG
Mdo-miRN5964	TCACCATTGCATCTCATGTTCC	AACTGAGATGCCAAGGTGATAGTATTTCAAACTAATCATGTTATTATGTTGAAAAGTTGAAACATAATGGTGTCTGACGGGCTTGGAATGCCATCACCATTGCATCTCATGTTCC
Mdo-miRN5965	TCACCATTGCATCTCATGTTCC	AACTGAGATGCCAAGGTGATAGTATTTCAAACTAATCATGTTATTATGTTGAAAAGTTGAAACATAATGGTGTCTGACGGGCTTGGAATGCCATCACCATTGCATCTCATGTTCC
Mdo-miRN5966	GCATTAAGGGAGTCATGCATG	TGCCTGGCTCCCTGGATGCCATCTAAGCAAATTATCAATAACAATGTTGATTTTTCTTAGCTGGCATTAAGGGAGTCATGCATG
Mdo-miRN5967	TCTGTCGTGGGTGAGATGGTGC	TCTGTCGTGGGTGAGATGGTGCCGATGCCACGTAATTCGGGGCAGCGAGCTTCATCTCTCCTCGACAGAAG
Mdo-miRN5968	CACACGATCTATTTGGAGAGG	TGTCCTAGACGATGTGTGGTCCGAAGACCAAAGAAAGTGGGAGAAATTGAAGTTGCCCTTAATACAAAGTGGCACGCATGGCAGTAGAATATTGGTGACCACTCGAAAACATGAGGTTGCTGATATGATGGGAGCTCCTACTCACACGATCTATTTGGAGAGG
Mdo-miRN5969	CTTAGTTGGTATTCAGGGAGC	TCCCTGCATGCCATCTAAGCAAATTGTCAATAAGAATGCTGATTTTTCTTAGTTGGTATTCAGGGAGC
Mdo-miRN5970	TATATGGAGGGAAATATGGTG	TATATGGAGGGAAATATGGTGGAAGTGGTGGATGAGTCTGTGCCTATTGATGGAGCTTTTTTCCGCCACGATATTTCCTCTTGATTCATTTACAACCACCCAGCCCTTTGAGTTTTGTTCTTGCACCATATTGCTCTCCATTCTTCCACCATATGTCCCTCCATATACT
Mdo-miRN5971	AGATTTGCTCCCTCCTCTGTC	CAGAGGAGGGAGCAAATCTTGTTCAAAAGTGCAGCAAAGTTGGCGTGTGGACTTTTGAACAAGATTTGCTCCCTCCTCTGTC
Mdo-miRN5972	GCTCACTCTCTATCTGTCACC	TGACTTAAGAGAGTTAGCACACGTGGTTCTTTTCTTGCATGAATTCATGTTGGAAGCTCTGTGTGCTCACTCTCTATCTGTCACC
Mdo-miRN5973	CTTAGTTGGTATTCAGGGAGC	TCCCTGGATGCCATCTAAGCAAATTTTCAATAAGAGTGCTGATTTTTCTTAGTTGGTATTCAGGGAGC
Mdo-miRN5974	AAGAGCGGGATGTGTAAAAGG	AAGAGCGGGATGTGTAAAAGGTCTACTAGCTGGTTGCATGCATGTAAATATGACGATACAACCACTATTAGGCCTTTTACCTATCCCATTCTGTG
Mdo-miRN5975	TCCGGACCTTTGAAATTTCATC	TCCGGACCTTTGAAATTTCATCCAATGATAAAAAAATTATTATAGCTTTTAAGGGGTCAAAACAGATCGATGGTTGGATGAAATTTCAAATGTCTGGATC
Mdo-miRN5976	TCCGGACCTTTGAAATTTCATC	TCCGGACCTTTGAAATTTCATCAAACAGTCCAAAATTATTATAGCATTTAAGGGATCAAACAGGTGGGCCGTTGGATGAAATTTCAATGTCCGGATC
Mdo-miRN5977	TTAACTTGGCTATTGTAGAAC	TTAACTTGGCTATTGTAGAACCAAAGCAAAAAACTTGGCATTTTCTTTGTTTTAGCTTATGTTCTACAATAATCAAGTTAACG
Mdo-miRN5978	CTCACGTACGCTGTCCCGAGAA	CTCGGGACAGCACACATGAGTTTATGAGGTAATTGACTGTGAAATCGTGGTTGGTTTCCGTCTGAGGTGAAATATCTGCAAAGTGGTTTTAAGACGANNTTGTCTTTAGGTTCAANNCAGAAATCTCGGAAGCCAACCACGATTTCACAGTCAATTACCTAATAAACTCACGTACGCTGTCCCGAGAA
Mdo-miRN5979	TCCGGACCGTTGAAATTTGATCAA	TCCGGACCGTTGAAATTTGATCAAACGGTTACAGTTATTATCATTTTTAAAGGGGTCATTTGGAGTCGTTGAATCAAATTTCAACGGTTCGGATT
Mdo-miRN5980	TCCGGACCTTTGAAATTTCATC	TCCGGACCTTTGAAATTTCATCCAACGCCAAAAAAATTATTATAGTTTTTAAGAGATCAAAACATGTTGGCCGTTAAATGAAAATTCAAAAGCTCGGATC
Mdo-miRN5981	TCCGGACCTTTGAAATTTCATC	TCCGGACCTTTGAAATTTCATCCAACGCCAAAAAATTATTATAGTTTTTAAGAGATCAAAACATGTGGGCCGTTATATGAAAATTCAAAAGCTCGGATC
Mdo-miRN5982	TCTCCAATCCTTTGAGCTGTT	TCTCCAATCCTTTGAGCTGTTTGTTTGTCCAACACAAAATGGCTTAATGTTTGGAGATT
Mdo-miRN5983	TCCGGACCTTTGAAATTTCATC	TCCGGACCTTTGAAATTTCATCCAACGGCCAAAAACTATTATAGTTTTTAAGAGGTCAAAACAAGTGGGCTGAAATTTTAAAGATCCAGATC
Mdo-miRN5984	TCCGGACCTTTGAAATTTCATC	TCCGGACCTTTGAAATTTCATCCAAACATAAAAAATTATTATAATTTTTAAGAGATCAAAACAGATGGACTGTTGGATGAAATTTCAAAGGTCAAAATC
Mdo-miRN5985	TTGCGTTCCACTGATTCTTTCG	AAAGTATCAAGGAGCGCAAAGAGAAGCAGAAAGATCGCCGCCGCTTTTCACCCGAATCGTAGGCCTTTGGCGTCTCTGCTCGTATCTTTGCGTTCCACTGATTCTTTCG
Mdo-miRN5986	TCTCCAATCCTTTGAGCTGTT	TCTCCAATCCTTTGAGCTGTTTGTTTGTCCAACACAAAATGGCTTAATGTTTGGAGATT
Mdo-miRN5987	TCTCCAATCCTTTGAGCTGTT	TCTCCAATCCTTTGAGCTGTTTGTTTCTCCACCACAAAATGGCTTAATGTTTGGAGATT
Mdo-miRN5988	GAGAAGATGATGAGGTTACTGT	GAGAAGATGATGAGGTTACTGTTATGGTGGAGTCCACCAAACCTGCCACATCTACCAATGGAAAACAGGAAGATAAGCTTTTTTTTGCTTTCTTTTTATCTTATTCCTTTTACATGTGGCAGACAACACAAAGGATAAAGACAGGAGGTGGAGCAACCAAAAACATCAGCACATGGAAACATGCAAAAACAGCCCTTTGTTATTGGCGGTGTTGGTGGGGCAACTTCTGGATTCTTTTTA
Mdo-miRN5989	TCCGGACCTTTGAAATTTCATC	TCCGGACCTTTGAAATTTCATCAAATGGTAAAAAATTATTATAGTCTTTAAGAGGTCAAACAGGTGGACCGTTGGATGAAATTTCAAAAGTCTAGATC
Mdo-miRN5990	AATAGCTAGGATATGAGAATT	TTCTCACATCTTAACTATTCATCGTGCATCGTTTGGTAAAAAATTATTTGATTTTTATTTAAAATTAAACATAAATAGTACCTGATGAAAATTACCGGCATGATGTACGATGAATAGCTAGGATATGAGAATT
Mdo-miRN5991	TGTTGGAAGCCTGAGGGAACT	TTCCCTCAAGGGCTTCCAATATTCCATATCAGTACTATGATCGATCAACGTCGAGTATGGGAATGTTGGAAGCCTGAGGGAACT
Mdo-miRN5992	TTCCATTAGCTCTTGAAGTCT	TTCCATTAGCTCTTGAAGTCTTGGGGTTATTTTTGAATGGAAGAGGTCTAGATGCATGGAGAGG
Part4 Known Vm-milRNA
Vm-milRNA name	Mature Sequence (5'-3')	Precursor Sequence (5'-3')
Vm-milR1	AAGCAGGGATTGTGTGTA	GGTGGTGTTATGCGTCGCAACATCTGCTCCTTCGATATTGTGGAAAAAGCAGGGATTGTGTGTATGTCCAAAGCATCTCA
Vm-milR2	TACTCCAGTTGGATTAAGGCGG	TACTATGGATCAGTCTGCTCCCCTTAATCCAACTGGACTAAAGCGGACAGAATAGATTAATAAACCTTATAAAATAGACTACTATAGCTATTACTAATATATCTAATAGAGCCTATTTACTCCAGTTGGATTAAGGCGGACAGAATAGATTTATAAAGCTAATAAAGCGAATAGAATAGAATACTATAGCTATAGTTAATATATCTAATAGAATAGAATACTATAGATATTGCTACTATATATAATAGATCTATCTTAT
Vm-milR3	TAATCCAACTGGACTAAAGCGG	ATCAGTCTGCTCCCCTTAATCCAACTGGACTAAAGCGGATAGAATAGATTAATAAACCTAATAAAGCGAATAGAATAGAATACTATAGCTATTACTAATATATCTAATAGAGCTATTTTATTCCAGTTGGATTAAGGCGGACAGAATAGATTTATAAAGCTAATAAAGCGAATAGAATAGAATACTATAGCTATAGTTAATATATCTAATAGAATAGAATACTATAGCTAT
Vm-milR4	TAGGCGGCGTTAGTAAAGCTCTT	AGTCGGGGTAGCTATAAGGGCTTTATAAAGCGCTGCTTTAATCTCTTATTATAAATCCTCCTATATAATTAGCTAGGCGGCGTTAGTAAAGCTCTTATATAGAGATTTCGCAGCTTTTATATAATAGCTTTCGGTAATATTTAGGACTACGTATACTTTATCCTAGCCGATTAAGTCTATTAGTTATTTCTCGAATACTTATAGCTTCT
Vm-milR5	TCGGCTTAGTATCGGTAACGT	TATACTTTACTTTCTAGTGCCTATAGTGCCCCTAGTATAGTAGTTATAATCGCTATTACCTAGCTGTTATAGTTAGCCTTCTAGCTATTATTCGGCTATAGTCGGCGATGCTTCGGCTTAGTATCGGTAACGTAACGACTGCGCTTCGGCTATAATAAGCTTTCGGCGGCTATCGGTATTAAGCCTTAGCCCACTATAATTATATACCTTCCCTTCTAAGCCTTACAGCTATAGATCTCTATATA
Vm-milR6	TACTCCAGTTAGATTAAGGCG	TACTATGGATTAGTCTGCTCCCTTTAATCCAACTGGAGTAAAGCGGACAGAATAGATTAATAAACCTTATAAAATAGAATATTATAGCTATTACTAATATATCTAATAGAGCCTATTTACTCCAGTTAGATTAAGGCGGACAGAATAGATTTATAAAGCTAATAAAGCGAGTAGAATAGAATACTATAGCTATAGTTAATATATCTAATAGAATAGAATACTATAGCTATAGTTAATATATCTAATAGAATAGAATACTA
Vm-milR7	TCCAGTTAGATTAAGGCGGAC	TACTATGGATTAGTCTGCTCCCTTTAATCCAACTGGAGTAAAGCGGACAGAATAGATTAATAAACCTTATAAAATAGAATATTATAGCTATTACTAATATATCTAATAGAGCCTATTTACTCCAGTTAGATTAAGGCGGACAGAATAGATTTATAAAGCTAATAAAGCGAGTAGAATAGAATACTATAGCTATAGTTAATATATCTAATAGAATAGAATACTATAGCTATAGTTAATATATCTAATAGAATAGAATACTA
Vm-milR8	TGCCGGGAGATGAGTTTGGTA	TACGAAGGCTACAGATTATAGGTATACGCAATTAATAAAGGCTAAGAATAATCGTCGAAAGTATGCTTACCTTAGCTTTTCGGCGGCCGATTACCTAAGTGCCTTTAGTGCGTGCGTGCCGGGAGATGAGTTTAGTAGCTGTAAGTCGATTTTTTCGAATCCCTATATAAATAAATTTATCGGTATACGCAAACGTGCACTAGAGCCTACTACAGCGTACTATAGGGTAAGCGAACGTCGGAGGGACTATA
Vm-milR9	TTGCTTTGGTCGACGGCAGA	CATGTCCTGCCGTCGACCAAAGCACGGTTAAGGGCCGAGCCGATGGTGGAAGAAGCCGTCGAGGAATTCACCCTATAATTTGCTTTGGTCGACGGCAGAACAGTTGTGAAACGATAAGTCAGAAAATCACGTTGGCATCATTTGCAAACTCAAAAGGAATTTCATCGGCAGATGCGTGCTGCAAACGGTGAG
Vm-milR10	AGGCTGCTGTGTGTTAGACGT	TGGTAGAAGACATTATATGGACATTCATACTTACTCAGAATCATGCGCTGATTCAACTGATTCCTGGACTTTTCGGAGTCATCAGGCTGCTGTGTGTTAGACGTCTCGGTCGTGTGTCGCATCCGGTCTGCGGCCTTGGGCGTTCCAATTGACCGGTTTACCGGACAATGGTACATTCCCAAACCGGCACATCAGGGCGTTTAAACATATACAACCTCGC
Vm-milR11	AGGCCTAATATCGTATCGCGGG	ATAAGCCCCGGTAGGGCGTTAGGCGGCTTCTTAAACTACTATATTATCGGCCGCCCCGATAATAAGATAGCCCCGCTAGGTATCTAAGATAATACGGCGATATCGCAGCTAAAGAAGGCCTAATATCGTATCGCGGGCTATCCCCGGGATTATATAAAGGTAGGCG
Vm-milR12	TCCTCCGCGGCCAGCTCC	CTGCCGCTCCTGCGCGGCCAGCTCCGCCTTGGAGGGCACGTGCCCGCGCTGCAGGCCTTCCTTCCGGAGGCGCTGGCGGCGCTGGAGGGATG
Vm-milR13	TTCCAGTTGGATTAAGGCGT	ATCAGTCTGCTCCCCTTAATCCAACTGGACTAAAGCGGATAGAATAGATTAATAAACCTAATAAAGCGAATAGAATAGAATACTATAGCTATTACTAATATATCTAATAGAGCTATTTTATTCCAGTTGGATTAAGGCGGACAGAATAGATTTATAAAGCTAATAAAGCGAATAGAATAGAATACTATAGCTATAGTTAATATATCTAATAGAATAGAATACTATAGCTAT
Vm-milR14	TATATATAATAGATCTCTCTT	TACTATGGATCAGTCTGCTCCCCTTAATCCAACTGGACTAAAGCGGACAGAATAGATTAATAAACCTTATAAAATAGACTACTATAGCTATTACTAATATATCTAATAGAGCCTATTTACTCCAGTTGGATTAAGGCGGACAGAATAGATTTATAAAGCTAATAAAGCGAATAGAATAGAATACTATAGCTATAGTTAATATATCTAATAGAATAGAATACTATAGATATTGCTACTATATATAATAGATCTATCTTAT
Vm-milR15	AGGACGCAGCAAAGCGAGGCTC	TTTTTTGAACCTAGCTTTAAGAGATCTCGCAGGTTCGGTACCTGAAGATCTCTCAAACCTACGGTTCTTTCCTTTCCCTTTTCTTCCTTTCCCTTTCCCCCTTTTATACCTTTCTATCCCTTTCTATCCCTTTCTATCCCTTTCTAGAAGGACGCAGCAAAGCGAGGCTCTTCATCCCTGTTT
Vm-milR16	TTGGGCACGTTGAGCTTTG	ATTCAAAACTCGACGCTGCATCCAAGAATCGCATTCGCTCATTTGGGCACGTTGGGCTTTGTGG
Vm-milR17	TGCGTGCTGCAAACGGTGAG	CATGTCCTGCCGTCGACCAAAGCACGGTTAAGGGCCGAGCCGATGGTGGAAGAAGCCGTCGAGGAATTCACCCTATAATTTGCTTTGGTCGACGGCAGAACAGTTGTGAAACGATAAGTCAGAAAATCACGTTGGCATCATTTGCAAACTCAAAAGGAATTTCATCGGCAGATGCGTGCTGCAAACGGTGAG
Vm-milR18	TCGCTATAGGTCTTAGAACTAC	GGCCTTCCGGGAATAGTAGGATAAACGCCTTCGCTATAGGTCTTAGAACTATATAAGCTGTAGATCTCATAGGCTTTAATAGCTTTAACTATATCTATCTAAAGCCCTTTCTAAAAGTAAAGTCCTTAGATCCTTATAATAATCGTATCGCGGCCCTTATAGCTAA
Vm-milR19	TGCGTGCCGGGAGATGAGT	TACGAAGGCTACAGATTATAGGTATACGCAATTAATAAAGGCTAAGAATAATCGTCGAAAGTATGCTTACCTTAGCTTTTCGGCGGCCGATTACCTAAGTGCCTTTAGTGCGTGCGTGCCGGGAGATGAGTTTAGTAGCTGTAAGTCGATTTTTTCGAATCCCTATATAAATAAATTTATCGGTATACGCAAACGTGCACTAGAGCCTACTACAGCGTACTATAGGGTAAGCGAACGTCGGAGGGACTATA
Vm-milR20	TCGCAAGACTGTCCTGCTTGGCA	GACCCAAGCAGGGCAGTCTTGCGATTGGCTTCGTCATCTGGGTCAAGCCCTTTGCAGGGTTTGGGGGCCAGCTATCTCAGAAGACAGAACCAATCGCAAGACTGTCCTGCTTGGCAATGG
Vm-milR21	TAGTCCTTCCTCCAGCTACCGC	AAAGAACCGTAGGTTTGAGAGATCTTCAGGTACCGAACCTGCGAGATCTCTTAAAGCTAGGTTCAAAAAAAATCCAAGGGCGTAATCGAAATAAATAATTGTCAAATTAGTTATTACGATCTAGTCCTTCCTCCAGCTACCGCAGGGAGCTGTTCTTCAGCCAATAAAAATATAAGTCAAACTC
Vm-milR22	TGCGAGATCTCTTAAAGC	TTTCTTTCTCTTCTTCACCCTTTCCCAGTTACAGTATCCCTTCTTCTAAGTACCAGGAAAAGGAAAGAACCGTAGGTTTGAGAGATCTTCAGGTTCGTAACCTGCGAGATCTCTTAAAGCTAGGTTCAAAAAAAATCCAAGGGCGTAATCGAAATAAATAATTGTCAAATTAGTTATTACGATCTAGTCCTTCCTCCAGCTACCGCAGGAAG
Vm-milR23	TGCGAGATCTCTTAAAGCTAGGTTC	AAAGAACCGTAGGTTTGAGAGATCTTCAGGTACCGAACCTGCGAGATCTCTTAAAGCTAGGTTCAAAAAAAATCCAAGGGCGTAATCGAAATAAATAATTGTCAAATTAGTTATTACGATCTAGTCCTTCCTCCAGCTACCGCAGGGAGCTGTTCTTCAGCCAATAAAAATATAAGTCAAACTC
Vm-milR24	AAGTATTTCGGATTATCGGGCG	AAAGTATTTCGGATTATCGGGCCTAGCGCTCGGAGATTAGCTATAACTAAGTAAAGTATTCTAAGCCTTTATAATCCGTAAGTATAAT
Vm-milR25	TAAGCCTTTATAATCCGTAAGTATA	AAAGTATTTCGGATTATCGGGCCTAGCGCTCGGAGATTAGCTATAACTAAGTAAAGTATTCTAAGCCTTTATAATCCGTAAGTATAAT
Vm-milR26	TAAAGCTCGGACGATTATATA	GCGGGCCGCTTATACCCCGGAACGATATTTTAAATAGAATCGGAATAGGGAAAGTATTTCGGATTATCGGGCCTAGCGCTCGGAGATTAGCTATAGTTAAGTAAAGTACTTTAAGCCCTTATAATCCGTAAGTATAATAAACGGGGAGCGTATATTATAAAGCTCGGACGATTATATT
Vm-milR27	TACCGGTTATAGATAAGTAC	CATTAAATATAGTAATATATATATATACTCTCTAACAATATAAACCCTACCGGTTATAGATAAGTACTCTTATAAAGATTACCCTAAGAGTACTTATCTATAACCGGTAGGGTTTATATTGTTAGAGAGTATATATATATATTACTATATTTACAGACAATAACACTACCGAGC
Vm-milR28	TAGGGTTTATATTGTTAGAGA	TGTAAATATAGTAATATATATATATACTCTCTAACAATATAAACCCTACCGGTTATAGATAAGTACTCTTAGGGTAATCTTTATAAGAGTACTTATCTATAACCGGTAGGGTTTATATTGTTAGAGAGTATATATATATATTACTATATTTAAT
Vm-milR29	TATTTCGGATTATCGGGCA	TCCCCTATATCTTATTTCCGATAAGAAAGCGTATCCGGGTAGGCCGCTTATACCCTAGGATAATATTTTAAGTAAAATCGGAATAGGGAAAGTATTTCGGATTATCGGGCTTAATACTCGGAGATTAGCTATAGCTAAGTAAAATATTTTAAGCCCTTATAATCTATAAGTACGATAAACGGGGAGCGTATACTATAGAGCTTAGACGATTATACT
Vm-milR30	TAGAGCTTAGACGATTATACA	TCCCCTATATCTTATTTCCGATAAGAAAGCGTATCCGGGTAGGCCGCTTATACCCTAGGATAATATTTTAAGTAAAATCGGAATAGGGAAAGTATTTCGGATTATCGGGCTTAATACTCGGAGATTAGCTATAGCTAAGTAAAATATTTTAAGCCCTTATAATCTATAAGTACGATAAACGGGGAGCGTATACTATAGAGCTTAGACGATTATACT
Vm-milR31	TATTTCTCGAATACTTATAGCTTCC	AGTCGGGGTAGCTATAAGGGCTTTATAAAGCGCTGCTTTAATCTCTTATTATAAATCCTCCTATATAATTAGCTAGGCGGCGTTAGTAAAGCTCTTATATAGAGATTTCGCAGCTTTTATATAATAGCTTTCGGTAATATTTAGGACTACGTATACTTTATCCTAGCCGATTAAGTCTATTAGTTATTTCTCGAATACTTATAGCTTCT
Vm-milR32	TTCGGCTTAGTATCGGTAACGT	TATACTTTACTTTCTAGTGCCTATAGTGCCCCTAGTATAGTAGTTATAATCGCTATTACCTAGCTGTTATAGTTAGCCTTCTAGCTATTATTCGGCTATAGTCGGCGATGCTTCGGCTTAGTATCGGTAACGTAACGACTGCGCTTCGGCTATAATAAGCTTTCGGCGGCTATCGGTATTAAGCCTTAGCCCACTATAATTATATACCTTCCCTTCTAAGCCTTACAGCTATAGATCTCTATATA
Vm-milR33	AAGTATTTCGGATTATCGGGCA	TCCCGACGGGAAAGCGTATCCGGGTAGGCTGCTTATACCCCGGGACGATATTTTAAGTAGAATCGGAATAGGGAAAGTATTTCGGATTATCGGGCCTAGCGCTCGGAGATTAGCTATAGCTAAATAAAGTATTTTAAGCCCTTATAATCCGTAAGTACGATAAACGGGGAGC
Vm-milR34	GTATTTCGGATTATCGGGCCA	TCCCGACGGGAAAGCGTATCCGGGTAGGCTGCTTATACCCCGGGACGATATTTTAAGTAGAATCGGAATAGGGAAAGTATTTCGGATTATCGGGCCTAGCGCTCGGAGATTAGCTATAGCTAAATAAAGTATTTTAAGCCCTTATAATCCGTAAGTACGATAAACGGGGAGC
Vm-milR35	TAGGATTTAAGTACGATATGTC	GTAGATATATCCTATAGTTAAATCTTAGTAAGATTTTAGTAGGATTTAAGTACGATATGTCCTAAAAAGTAATTTACGATACCCTTAAGCTAAGTTTAATAAGAGGGCTAGGGCTAAAGTACCGATAACGAAAAGACC
Vm-milR36	AAAGTACCGATAACGAAAAGAAC	GTAGATATATCCTATAGTTAAATCTTAGTAAGATTTTAGTAGGATTTAAGTACGATATGTCCTAAAAAGTAATTTACGATACCCTTAAGCTAAGTTTAATAAGAGGGCTAGGGCTAAAGTACCGATAACGAAAAGACC
Vm-milR37	TTCTCGGCTCTGAGGAGACTGA	TACTGGTAACGGATTCTCGGCTCTGAGGAGACTGATGAGATAGTGTCTTTGATCGGTCTCCGCAGAGCCGGGTGAGGTCCAATCTCAACCACATCGGTGACAGTCTCTGCTCCA
Vm-milR38	TCGGTGACAGTCTCTGCTCCA	TACTGGTAACGGATTCTCGGCTCTGAGGAGACTGATGAGATAGTGTCTTTGATCGGTCTCCGCAGAGCCGGGTGAGGTCCAATCTCAACCACATCGGTGACAGTCTCTGCTCCA
Vm-milR39	TCCGGAGTTCTAGGAGCTAA	ACTCGGTAATTTATTTCCGGAGTTCTAGGAGCTAATCCCGTAGTATATTATAAAGTAGACTCTATAGGAGTTCGGGAATATAGCTATCGTTACCCGGCTTTAAGCGGATATAATAGTTTAAGCTATTATAGTATAGGGGAAGTTCGGATA
Vm-milR40	ATAGTATAGGGGAAGTTCGGACA	ACTCGGTAATTTATTTCCGGAGTTCTAGGAGCTAATCCCGTAGTATATTATAAAGTAGACTCTATAGGAGTTCGGGAATATAGCTATCGTTACCCGGCTTTAAGCGGATATAATAGTTTAAGCTATTATAGTATAGGGGAAGTTCGGATA
Vm-milR41	AAGGGTCTATATGCTCTAGGG	ATAGAGTCTTCTATAAGCTCTAAAGGGTCTATATGCTCTAGGGATTCTATAGGCACCGTAGTTTCCCTAGAGCTTATAGACCCTCTAGATCTATTAGAAGGTCTCGAAG
Vm-milR42	TAGTTTCCCTAGAGCTTATAGACCA	ATAGAGTCTTCTATAAGCTCTAAAGGGTCTATATGCTCTAGGGATTCTATAGGCACCGTAGTTTCCCTAGAGCTTATAGACCCTCTAGATCTATTAGAAGGTCTCGAAG
Vm-milR43	TTACTTAAAGCTATCCGGAT	TAAACCTTATCCGGAAAGCGGTAAAGTATTTATTACTTAAAGCTATCCGGATATAGTAAAATACCGAGCATATATTAAGCTTAGTAAATTATTTCGCTTTAAAAAAGGAGTAGAGTATCTCTTTAATTAAAGGAAGCGGATAATAGTTCTATTAT
Vm-milR44	TAAAAAGGAGTAGAGTATCTCTT	TAAACCTTATCCGGAAAGCGGTAAAGTATTTATTACTTAAAGCTATCCGGATATAGTAAAATACCGAGCATATATTAAGCTTAGTAAATTATTTCGCTTTAAAAAAGGAGTAGAGTATCTCTTTAATTAAAGGAAGCGGATAATAGTTCTATTAT
Vm-milR45	AATAAAGTCCTTAGATCCTTA	GGCCTTCCGGGAATAGTAGGATAAACGCCTTCGCTATAGGTCTTAGAACTATATAAGCTGTAGATCTCATAGGCTTTAATAGCTTTAACTATATCTATCTAAAGCCCTTTCTAAAAGTAAAGTCCTTAGATCCTTATAATAATCGTATCGCGGCCCTTATAGCTAA
Vm-milR46	TAAATACAATATGGACTGGTC	TATGGTTGTCGTGGTAACAATTTAGAGAGAATATATGCCTTTTCTGTCCAGTCCATGTTGTATTTCGAGATCATAAATACAATATGGACTGGTCCAGTGATCAGGCAGAACCCCACTGAGGCAGTATCTCATACCATTGAGTCTTTTGTCACTGTTCTGGACACCAATGTTGCCCAGTGAGCTTCTTTAGCATTGTATCCTGAGT
Vm-milR47	TTCTTTAGCATTGTATCCTGAGT	TATGGTTGTCGTGGTAACAATTTAGAGAGAATATATGCCTTTTCTGTCCAGTCCATGTTGTATTTCGAGATCATAAATACAATATGGACTGGTCCAGTGATCAGGCAGAACCCCACTGAGGCAGTATCTCATACCATTGAGTCTTTTGTCACTGTTCTGGACACCAATGTTGCCCAGTGAGCTTCTTTAGCATTGTATCCTGAGT
Vm-milR48	TCGCATCCGGTCTGCGGCCT	TGGTAGAAGACATTATATGGACATTCATACTTACTCAGAATCATGCGCTGATTCAACTGATTCCTGGACTTTTCGGAGTCATCAGGCTGCTGTGTGTTAGACGTCTCGGTCGTGTGTCGCATCCGGTCTGCGGCCTTGGGCGTTCCAATTGACCGGTTTACCGGACAATGGTACATTCCCAAACCGGCACATCAGGGCGTTTAAACATATACAACCTCGC
Vm-milR49	TAACTATAAGTAGAGCGCTC	GTAGATATTACTCTAACTATAAGTAGAGCGCTTATATATAATAATTACAGTAGTAACCTTTATAGAGTACTTTGCTATAGTTATAGGGTTAATATTATT
Vm-milR50	TGGTGTAGGACAAGCAACA	ATTTTGGTGTAGGACAAGCAACATTTCGGGTCACGACCAGGGTGTGACTTATTTGTTCCGGGCAACCGTTGCTTGCTACCTACACCGTCC
Vm-milR51	TAGGCGTAAACTCTATTCGT	TAAAGAGTATAAAGTAACGAAGTTCCTGCTAGGCGTAAACTCTATTCGTCTCGTATAATCTACTTAGATAATTAAAGCAGAATTATAACTATAAATAGCTTAGGCTACCCTAGATAATATAATCGAGATTATCGAGGATAACGACTAGAATTTATAGCTAAA
Vm-milR52	TAATAACGGGCTAATAGTAC	CCTTAAGGCTTACTATTATCCCCGATACTATTCTTCCTATATATAGCTATACTATATAAGGCCCTCGATAATAACGGGCTAATAGTAATAGGCTTTATAA
Vm-milR53	TGATAGTTGGTTCGTGGTAGT	ACCATTCCATCTAGATACAACTTGACATATGTTGGAACATACCAACTACTACGAACCAACTATCAGAGTGACCACCCCTAACAGAACCAGAAAGTGACTCTGCTCTGATAGTTGGTTCGTGGTAGTTAATATGTTCCAACAACATACCTGTAGCTCCTGGAGTCCG
Vm-milR54	TATTTCGGATTATCGGGCTT	TAAGTAAAATCGGAATAGGGAAAGTATTTCGGATTATCGGGCTTAGCGCTCGGAGATTAGCTATAGCTAAATAAAGTACTTTAAGCCCTTATAATCCGTAAGTATAAT
Vm-milR55	TTTAGTAGATTTATAAGCGT	GCGCTGGAATAGCGTAGTTAACTACTATTGCTATATAGGGGGAGGTGCCTAGTATTATAAATTTAGTAGATTTATAAGCGTAAAGTTCGGCTACTGCGATAGCTATAGCAGGGTTAGTATCTATACTAGCTGTAAATACGCGTATATATTTAGCTGTAAATTCTAGTTATTATCCTCGATAGTTTCGATTACGTTATCTAG
Vm-milR56	TAGGTTTGAGAGATCTTCAGG	TTTCTTTCTCTTCTTCACCCTTTCCCAGTTACAGTATCCCTTCTTCTAAGTACCAGGAAAAGGAAAGAACCGTAGGTTTGAGAGATCTTCAGGTTCGTAACCTGCGAGATCTCTTAAAGCTAGGTTCAAAAAAAATCCAAGGGCGTAATCGAAATAAATAATTGTCAAATTAGTTATTACGATCTAGTCCTTCCTCCAGCTACCGCAGGAAG
Vm-milR57	TGAAGATCTCTCAAACCTACG	TTTTTTGAACCTAGCTTTAAGAGATCTCGCAGGTTCGGTACCTGAAGATCTCTCAAACCTACGGTTCTTTCCTTTCCCTTTTCTTCCTTTCCCTTTCCCCCTTTTATACCTTTCTATCCCTTTCTATCCCTTTCTATCCCTTTCTAGAAGGACGCAGCAAAGCGAGGCTCTTCATCCCTGTTT

## Sheet: S3
Table S3 Differentially expressed miRNAs of Md and milRNAs of Vm identified in this study
Differentially expressed miRNAs of Md (IBMd vs BMd)
	baseMean	log2FoldChange	lfcSE	stat	pvalue	padj	state
Md-miRN496	53.8627	2.76828	0.52501	5.27281	1.34e-07	8.38e-05	up
Mdo-miR1511a	842.513	2.15025	0.437654	4.91313	8.96e-07	0.00025059	up
Md-miRN288	11123.1	2.20942	0.45766	4.82764	1.38e-06	0.00025059	up
Mdo-miR172e	60.883	2.62935	0.54947	4.78524	1.71e-06	0.00025059	up
Md-miRN487	433.241	1.79846	0.37946	4.73953	2.14e-06	0.00025059	up
Mdo-miR172f	1340.16	1.76073	0.373381	4.71564	2.41e-06	0.00025059	up
Mdo-miRN5971	972.415	2.28107	0.492963	4.62726	3.71e-06	0.000330299	up
Md-miRN52	62.2613	3.81647	0.855076	4.46331	8.07e-06	0.000629473	up
Mdo-miRN5985	348.731	1.83891	0.436711	4.21083	2.54e-05	0.00176411	up
Md-miRN428	374.684	1.89311	0.458254	4.13113	3.61e-05	0.00225252	up
Mdo-miRN5947	122.907	2.34982	0.576328	4.07722	4.56e-05	0.00258547	up
Md-miRN16	84.3378	1.87508	0.471243	3.97901	6.92e-05	0.00359859	up
Mdo-miR172g	1737.88	1.90641	0.490015	3.89051	0.000100035	0.00367187	up
Mdo-miR172h	1737.88	1.90641	0.490015	3.89051	0.000100035	0.00367187	up
Mdo-miR172i	1737.88	1.90641	0.490015	3.89051	0.000100035	0.00367187	up
Mdo-miR172j	1737.88	1.90641	0.490015	3.89051	0.000100035	0.00367187	up
Mdo-miR172k	1737.88	1.90641	0.490015	3.89051	0.000100035	0.00367187	up
Mdo-miRN5960	46.7735	2.46323	0.639217	3.85351	0.000116436	0.00403645	up
Md-miRN220	246.688	1.79518	0.469923	3.82016	0.000133363	0.00437992	up
Mdo-miR169g	17.1672	2.51147	0.668298	3.758	0.000171274	0.00534375	up
Mdo-miR482b	29456.4	1.23417	0.329915	3.74086	0.000183391	0.00544933	up
Mdo-miR1511c	17125.1	1.44045	0.387173	3.72043	0.00019888	0.00564096	up
Mdo-miR396g	140487	1.56441	0.422219	3.70521	0.000211214	0.00573032	up
Mdo-miR169b	16.7271	2.46762	0.671369	3.6755	0.000237381	0.00617191	up
Mdo-miR396b	16153.1	1.56834	0.440505	3.56033	0.000370393	0.00856019	up
Mdo-miR396c	16153.1	1.56834	0.440505	3.56033	0.000370393	0.00856019	up
Mdo-miR396d	16153.1	1.56834	0.440505	3.56033	0.000370393	0.00856019	up
Mdo-miR169c	16.3144	2.42323	0.686159	3.53159	0.00041307	0.00920556	up
Mdo-miR169e	16.1765	2.40714	0.686879	3.50447	0.000457519	0.00984454	up
Md-miRN33	42832.4	1.14327	0.331286	3.45102	0.000558482	0.0102542	up
Md-miRN248	43168.9	1.14249	0.331406	3.44741	0.000565985	0.0102542	up
Mdo-miR159b	10009.7	1.51126	0.440515	3.43067	0.0006021	0.0102542	up
Mdo-miR159a	9509.2	1.5297	0.446311	3.42743	0.000609334	0.0102542	up
Mdo-miR159d	9508.75	1.52946	0.446298	3.427	0.000610299	0.0102542	up
Mdo-miR159f	9508.75	1.52946	0.446298	3.427	0.000610299	0.0102542	up
Mdo-miR159c	9517.01	1.52448	0.445659	3.42074	0.000624513	0.0102542	up
Mdo-miR159e	9517.01	1.52448	0.445659	3.42074	0.000624513	0.0102542	up
Md-miRN151	9601.29	1.52117	0.444906	3.41907	0.000628345	0.0102542	up
Mdo-miR1511b	10171.5	1.32709	0.388754	3.41369	0.000640887	0.0102542	up
Mdo-miR396f	269623	1.51032	0.446987	3.37889	0.000727793	0.0113536	up
Mdo-miR169f	15.8327	2.36934	0.703373	3.36854	0.000755685	0.0115012	up
Mdo-miR169d	15.5301	2.33629	0.699711	3.33893	0.000841004	0.0124949	up
Md-miRN150	37.4372	1.63688	0.499547	3.27672	0.00105019	0.01524	up
Md-miRN296	27.4873	1.5633	0.482503	3.23998	0.00119538	0.0169527	up
Mdo-miR169m	88.3052	1.62811	0.508488	3.20187	0.00136539	0.0189334	up
Mdo-miR159l	15926.6	1.40877	0.444056	3.1725	0.00151133	0.0196848	up
Mdo-miR159j	15877.3	1.40904	0.44422	3.17195	0.00151422	0.0196848	up
Mdo-miR159m	15877.3	1.40904	0.44422	3.17195	0.00151422	0.0196848	up
Mdo-miR477b	452.524	1.31843	0.420759	3.13345	0.00172765	0.0215833	up
Md-miRN474	614.367	1.42008	0.453243	3.13315	0.00172943	0.0215833	up
Mdo-miR170e	1050.94	1.45126	0.47216	3.07366	0.0021145	0.0258716	up
Mdo-miR396a	9035.3	1.42372	0.471295	3.02086	0.00252056	0.0296581	up
Mdo-miR396e	9035.3	1.42372	0.471295	3.02086	0.00252056	0.0296581	up
Md-miRN493	1293.59	-1.07582	0.3612	-2.97845	0.00289709	0.0296581	down
Mdo-miR170f	403.19	1.27326	0.428738	2.96977	0.00298021	0.0296581	up
Mdo-miR170g	403.19	1.27326	0.428738	2.96977	0.00298021	0.0296581	up
Mdo-miRN5928	49.6108	1.61856	0.545015	2.96975	0.0029804	0.0296581	up
Mdo-miR390c	1260.67	1.53639	0.51927	2.95876	0.00308883	0.0296581	up
Mdo-miR390f	1260.67	1.53639	0.51927	2.95876	0.00308883	0.0296581	up
Mdo-miR159g	464199	1.07096	0.362643	2.95319	0.00314503	0.0296581	up
Mdo-miR159h	464199	1.07096	0.362643	2.95319	0.00314503	0.0296581	up
Mdo-miR159i	464199	1.07096	0.362643	2.95319	0.00314503	0.0296581	up
Mdo-miR159k	464199	1.07096	0.362643	2.95319	0.00314503	0.0296581	up
Md-miRN549	469773	1.06692	0.361902	2.94809	0.00319746	0.0296581	up
Mdo-miR390e	1258.6	1.53556	0.521129	2.94661	0.0032128	0.0296581	up
Mdo-miR390a	1259.32	1.53414	0.520973	2.94477	0.00323197	0.0296581	up
Mdo-miR390b	1259.32	1.53414	0.520973	2.94477	0.00323197	0.0296581	up
Mdo-miR390d	1259.32	1.53414	0.520973	2.94477	0.00323197	0.0296581	up
Md-miRN62	201.753	1.31872	0.459973	2.86696	0.00414439	0.0374797	up
Mdo-miR530d	1075.28	1.74886	0.615407	2.8418	0.00448599	0.0398184	up
Mdo-miR530c	1074.87	1.74814	0.615838	2.83864	0.00453062	0.0398184	up
Md-miRN19	67.4906	1.13754	0.402044	2.82939	0.00466374	0.040419	up
Md-miRN60	51.9954	1.71839	0.613184	2.80241	0.00507224	0.0433573	up
Md-miRN94	143.025	1.8531	0.670141	2.76524	0.00568815	0.0461461	up
Md-miRN609	68.1713	1.21312	0.439511	2.76017	0.0057772	0.0461461	up
Mdo-miR482a	30970.8	1.14093	0.413667	2.75809	0.00581394	0.0461461	up
Mdo-miR164c	40906.3	1.22619	0.446778	2.74452	0.00605986	0.0461461	up
Mdo-miR164g	40906.3	1.22619	0.446778	2.74452	0.00605986	0.0461461	up
Mdo-miR164e	40961.3	1.22603	0.446731	2.74446	0.00606109	0.0461461	up
Mdo-miR164h	40961.3	1.22603	0.446731	2.74446	0.00606109	0.0461461	up
Mdo-miR164d	40906.9	1.22611	0.446786	2.7443	0.00606407	0.0461461	up
Mdo-miR164f	40906.9	1.22611	0.446786	2.7443	0.00606407	0.0461461	up
Md-miRN261	12.865	-1.63452	0.599907	-2.72463	0.00643745	0.0483972	down
Mdo-miR399a	46.3885	1.54193	0.567738	2.71593	0.00660907	0.049096	up
Mdo-miR399b	45.2972	1.52968	0.564865	2.70805	0.00676796	0.0496848	up
Differentially expressed miRNAs of Md (ILMd vs LMd)
	baseMean	log2FoldChange	lfcSE	stat	pvalue	padj	state
Md-miRnew486	824.424	3.75752	0.811685	4.62928	3.67e-06	0.00342721	up
Differentially expressed milRNAs of Vm (IBVm vs MVm)
	baseMean	log2FoldChange	lfcSE	stat	pvalue	padj	state
Vm-milRN37	20086	16.4657	1.02468	16.0692	4.19533e-58	3.2304e-56	up
Vm-milR1	41.391	11.4721	1.51437	7.57552	3.57692e-14	1.37711e-12	up
Vm-milRN10	36.1009	11.2556	1.51078	7.45021	9.31907e-14	2.39189e-12	up
Vm-milRN38	54.8329	5.55484	0.975956	5.69169	1.25785e-08	2.42135e-07	up
Vm-milRN1	369.774	-4.5926	1.03199	-4.45026	8.57665e-06	0.00013208	down
Vm-milR56	87.7862	-5.72832	1.38302	-4.14188	3.44465e-05	0.000442064	down
Vm-milRN41	40.036	-4.94624	1.387	-3.56613	0.000362292	0.00398521	down
Vm-milR23	49.1496	-4.61505	1.33797	-3.44929	0.00056206	0.00488863	down
Vm-milR57	90.6369	-3.83352	1.11283	-3.44484	0.000571399	0.00488863	down
Vm-milR2	33.6999	-4.68574	1.39322	-3.36326	0.00077029	0.00593123	down
Vm-milRN40	211.732	-3.10521	0.940719	-3.30089	0.00096379	0.00674653	down
Vm-milR22	34.7893	-4.09158	1.3504	-3.02991	0.00244631	0.0156971	down
Vm-milR19	127.805	-2.74175	0.956809	-2.86552	0.0041633	0.0246595	down
Vm-milR7	23.4218	-3.7822	1.37061	-2.75949	0.00578919	0.0318405	down
Vm-milR21	120.165	-2.67104	0.987017	-2.70617	0.0068064	0.0349395	down
Differentially expressed milRNAs of Vm (ILVm vs MVm)
	baseMean	log2FoldChange	lfcSE	stat	pvalue	padj	state
Vm-milRN37	7713.24	14.2889	1.69336	8.4382	3.22253e-17	1.93352e-15	up
Vm-milRN38	34.3224	4.93309	0.738512	6.67976	2.39326e-11	7.17979e-10	up
Vm-milRN10	16.1946	10.1565	1.53804	6.60351	4.01534e-11	8.03068e-10	up
Vm-milRN1	289.932	-3.09288	0.503819	-6.13888	8.31062e-10	1.24659e-08	down
Vm-milR1	12.3531	9.75597	1.69056	5.77085	7.88725e-09	9.4647e-08	up
Vm-milRN40	183.933	-1.89228	0.353176	-5.35788	8.4204e-08	8.4204e-07	down
Vm-milRN41	30.1987	-5.66439	1.25436	-4.51577	6.30882e-06	5.40756e-05	down
Vm-milR19	117.124	-1.5407	0.350726	-4.39289	1.11853e-05	8.38896e-05	down
Vm-milRN7	22.2766	2.72944	0.728284	3.74777	0.000178412	0.00118941	up
Vm-milR2	26.3047	-4.41762	1.20207	-3.67501	0.00023784	0.00142704	down
Vm-milR56	73.5875	-2.28588	0.704188	-3.24612	0.00116988	0.00638115	down

## Sheet: S4
Table S4 Potential target genes of Md-miRNA/Vm-milRNAs
Md-miRNA name	Target gene name	Target domain
Md-miRN19	VM1G_03385	Ribosomal_S5;Ribosomal_S5_C;
Md-miRN428	VM1G_04546
Md-miRN487	VM1G_11752
Md-miRN60	VM1G_01106	Abhydrolase_1;Abhydrolase_1;
Md-miRN60	VM1G_08914	CBFD_NFYB_HMF;
Mdo-miR390a	VM1G_08216	NmrA;
Mdo-miR477b	VM1G_06651	SRP_TPR_like;SRP_TPR_like;TPR_19;TPR_19;SRP72;
Mdo-miR477b	VM1G_09578	FAD_binding_3;
Mdo-miR482a	VM1G_00606	ABC2_membrane_3;ABC_tran;ABC2_membrane_3;ABC_tran;
Mdo-miR482a	VM1G_04677
Mdo-miR482b	VM1G_04939	HLH;
Mdo-miRN5960	VM1G_05525	NMO;
Mdo-miRN5971	VM1G_10074
Mdo-miRN5985	VM1G_08672
Md-miRN151	MD17G1233500	TCP;
Md-miRN16	MD04G1143600	NusG;
Md-miRN19	MD03G1013200	peroxidase;
Md-miRN19	MD09G1146300	PsbP;
Md-miRN19	MD12G1249900
Md-miRN248	MD11G1215600	Myb_DNA-binding;Myb_DNA-binding;
Md-miRN261	MD07G1308200	NDUFA12;
Md-miRN288	MD15G1173100
Md-miRN296	MD06G1081300	GSHPx;
Md-miRN33	MD07G1085000	Myb_DNA-binding;Myb_DNA-binding;
Md-miRN33	MD11G1215600	Myb_DNA-binding;Myb_DNA-binding;
Md-miRN33	MD14G1016100	CID;
Md-miRN428	MD01G1113400	AP2;
Md-miRN428	MD02G1176000	AP2;AP2;
Md-miRN428	MD03G1107900	AP2;AP2;
Md-miRN428	MD04G1105200	AP2;AP2;
Md-miRN428	MD07G1180900	AP2;
Md-miRN428	MD11G1121200	AP2;AP2;
Md-miRN428	MD12G1125900	AP2;AP2;
Md-miRN428	MD15G1286400	AP2;AP2;
Md-miRN52	MD08G1217000
Md-miRN549	MD04G1046300	DUF3755;
Md-miRN609	MD13G1146100	DNA_methylase;
Mdo-miR1511a	MD07G1139100
Mdo-miR1511a	MD08G1111100
Mdo-miR1511a	MD09G1041200	zf-RING_4;
Mdo-miR1511a	MD11G1032600	Suc_Fer-like;
Mdo-miR1511a	MD12G1211800
Mdo-miR1511c	MD07G1047800
Mdo-miR1511c	MD12G1211800
Mdo-miR159a	MD09G1232700	TCP;
Mdo-miR159e	MD04G1046300	DUF3755;
Mdo-miR159f	MD13G1256700	DUF3755;DUF3755;
Mdo-miR159g	MD02G1269700	Myb_DNA-binding;Myb_DNA-binding;
Mdo-miR159g	MD05G1292700	DIOX_N;2OG-FeII_Oxy;
Mdo-miR159k	MD11G1258600
Mdo-miR159m	MD05G1281100	TCP;
Mdo-miR159m	MD10G1259500	TCP;
Mdo-miR164c	MD06G1196100	NAM;
Mdo-miR164c	MD10G1198400	NAM;
Mdo-miR164c	MD11G1253500	NAM;
Mdo-miR164c	MD14G1203000	NAM;
Mdo-miR164d	MD06G1196100	NAM;
Mdo-miR164d	MD10G1198400	NAM;
Mdo-miR164d	MD11G1253500	NAM;
Mdo-miR164d	MD14G1203000	NAM;
Mdo-miR164e	MD06G1196100	NAM;
Mdo-miR164e	MD10G1198400	NAM;
Mdo-miR164e	MD11G1253500	NAM;
Mdo-miR164e	MD14G1203000	NAM;
Mdo-miR164f	MD06G1196100	NAM;
Mdo-miR164f	MD10G1198400	NAM;
Mdo-miR164f	MD11G1253500	NAM;
Mdo-miR164f	MD14G1203000	NAM;
Mdo-miR164g	MD06G1196100	NAM;
Mdo-miR164g	MD10G1198400	NAM;
Mdo-miR164g	MD11G1253500	NAM;
Mdo-miR164g	MD14G1203000	NAM;
Mdo-miR164h	MD06G1196100	NAM;
Mdo-miR164h	MD10G1198400	NAM;
Mdo-miR164h	MD11G1253500	NAM;
Mdo-miR164h	MD14G1203000	NAM;
Mdo-miR169g	MD07G1011300	CBFB_NFYA;
Mdo-miR169m	MD09G1186200	CBFB_NFYA;
Mdo-miR170e	MD08G1167600	GRAS;
Mdo-miR170f	MD00G1043300	GRAS;
Mdo-miR170f	MD02G1210200	GRAS;
Mdo-miR170f	MD04G1088100	GRAS;
Mdo-miR170f	MD07G1115800	GRAS;
Mdo-miR170f	MD15G1142400	DMRL_synthase;
Mdo-miR170g	MD00G1043300	GRAS;
Mdo-miR170g	MD02G1210200	GRAS;
Mdo-miR170g	MD04G1088100	GRAS;
Mdo-miR170g	MD07G1115800	GRAS;
Mdo-miR170g	MD08G1211600	DUF5323;
Mdo-miR172e	MD02G1176000	AP2;AP2;
Mdo-miR172e	MD03G1107900	AP2;AP2;
Mdo-miR172e	MD04G1105200	AP2;AP2;
Mdo-miR172e	MD11G1121200	AP2;AP2;
Mdo-miR172f	MD03G1107900	AP2;AP2;
Mdo-miR172f	MD11G1121200	AP2;AP2;
Mdo-miR172g	MD03G1107900	AP2;AP2;
Mdo-miR172g	MD11G1121200	AP2;AP2;
Mdo-miR172g	MD12G1125900	AP2;AP2;
Mdo-miR172h	MD02G1176000	AP2;AP2;
Mdo-miR172h	MD03G1107900	AP2;AP2;
Mdo-miR172h	MD11G1121200	AP2;AP2;
Mdo-miR172i	MD03G1107900	AP2;AP2;
Mdo-miR172i	MD11G1121200	AP2;AP2;
Mdo-miR172j	MD03G1107900	AP2;AP2;
Mdo-miR172j	MD11G1121200	AP2;AP2;
Mdo-miR172k	MD01G1113400	AP2;
Mdo-miR172k	MD03G1107900	AP2;AP2;
Mdo-miR172k	MD11G1121200	AP2;AP2;
Mdo-miR396a	MD03G1290600	Ribosomal_L18;
Mdo-miR396a	MD04G1093300	HMA;HMA;
Mdo-miR396a	MD12G1113000	HMA;HMA;
Mdo-miR396a	MD14G1137600	QLQ;WRC;
Mdo-miR396b	MD00G1001000	QLQ;WRC;
Mdo-miR396b	MD02G1189500	QLQ;WRC;
Mdo-miR396b	MD07G1297800	QLQ;WRC;
Mdo-miR396b	MD08G1037500
Mdo-miR396b	MD12G1020500	QLQ;WRC;
Mdo-miR396c	MD00G1001000	QLQ;WRC;
Mdo-miR396c	MD02G1088800	QLQ;WRC;
Mdo-miR396c	MD06G1121000	QLQ;WRC;
Mdo-miR396c	MD07G1297800	QLQ;WRC;
Mdo-miR396d	MD06G1014700	QLQ;WRC;
Mdo-miR396d	MD15G1300900	QLQ;WRC;
Mdo-miR396e	MD03G1290600	Ribosomal_L18;
Mdo-miR396e	MD04G1093300	HMA;HMA;
Mdo-miR396f	MD08G1177900	RVT_3;
Mdo-miR396f	MD09G1183300	QLQ;WRC;
Mdo-miR396f	MD15G1065000	QLQ;WRC;
Mdo-miR396g	MD15G1216000	QLQ;WRC;
Mdo-miR399a	MD05G1312700	UQ_con;
Mdo-miR399b	MD05G1312700	UQ_con;
Mdo-miR482a	MD03G1071300	Rx_N;NB-ARC;
Mdo-miR482a	MD04G1238000	Rx_N;NB-ARC;LRR_4;
Mdo-miR482a	MD06G1024500	Rx_N;NB-ARC;LRR_8;
Mdo-miR482a	MD07G1097300	Myb_DNA-bind_4;
Mdo-miR482a	MD08G1093300	Rx_N;NB-ARC;LRR_8;LRR_8;LRR_4;
Mdo-miR482a	MD08G1099900	Rx_N;NB-ARC;LRR_8;LRR_4;LRR_4;
Mdo-miR482a	MD08G1104200	Rx_N;NB-ARC;
Mdo-miR482a	MD12G1256300	Rx_N;NB-ARC;
Mdo-miR482a	MD15G1042600	Rx_N;NB-ARC;LRR_8;LRR_8;LRR_4;
Mdo-miR482a	MD16G1072600	GDA1_CD39;
Mdo-miR482b	MD03G1034100
Mdo-miR482b	MD03G1034200
Mdo-miR482b	MD05G1022400	TIR;NB-ARC;LRR_8;LRR_4;LRR_4;LRR_8;C-JID;
Mdo-miR482b	MD07G1025200	NB-ARC;LRR_8;LRR_4;LRR_4;LRR_4;LRR_8;LRR_8;LRR_4;
Mdo-miR482b	MD07G1097000
Mdo-miR482b	MD08G1045100	Rx_N;NB-ARC;LRR_8;LRR_4;
Mdo-miR482b	MD08G1099900	Rx_N;NB-ARC;LRR_8;LRR_4;LRR_4;
Mdo-miR482b	MD08G1104200	Rx_N;NB-ARC;
Mdo-miR482b	MD08G1129500	Rx_N;NB-ARC;LRR_8;LRR_4;LRR_4;
Mdo-miR482b	MD09G1198800	NB-ARC;LRR_8;LRR_4;
Mdo-miR482b	MD09G1225800	DnaJ;
Mdo-miR482b	MD10G1006400	TIR;TIR;NB-ARC;LRR_8;LRR_8;LRR_8;C-JID;
Mdo-miR482b	MD11G1019800	NB-ARC;LRR_8;LRR_8;
Mdo-miR482b	MD11G1020200	NB-ARC;LRR_8;
Mdo-miR482b	MD11G1020500	NB-ARC;LRR_8;LRR_8;LRR_4;
Mdo-miR482b	MD11G1054600	Rx_N;NB-ARC;LRR_8;LRR_4;LRR_8;LRR_4;LRR_8;LRR_4;
Mdo-miR482b	MD14G1006500	PMC2NT;DNA_pol_A_exo1;HRDC;
Mdo-miR482b	MD15G1398500	NB-ARC;LRR_8;LRR_8;
Mdo-miR482b	MD17G1192900	TIR;NB-ARC;LRR_4;LRR_8;LRR_4;LRR_8;C-JID;C-JID;C-JID;
Mdo-miR482b	MD17G1224100	NB-ARC;LRR_8;LRR_8;LRR_4;
Mdo-miR482b	MD17G1224600	DnaJ;
Mdo-miR530c	MD13G1207300	Plus-3;
Mdo-miR530c	MD16G1208700	Plus-3;
Mdo-miR530d	MD08G1218800	HLH;
Mdo-miR530d	MD13G1207300	Plus-3;
Mdo-miR530d	MD16G1208700	Plus-3;
Mdo-miRN5928	MD05G1211600	Pkinase;
Mdo-miRN5971	MD02G1166300	RPW8;NB-ARC;
Mdo-miRN5971	MD15G1022900
Mdo-miRN5985	MD00G1018300
Vm-milRNA name	target gene name	target domain
Vm-milR21	VM1G_03494	CDP-OH_P_transf
Vm-milR21	VM1G_09362
Vm-milR21	VM1G_11378
Vm-milR22	VM1G_00050
Vm-milR22	VM1G_00064	FTR1
Vm-milR22	VM1G_00471	PCI
Vm-milR22	VM1G_00531	Paf1
Vm-milR22	VM1G_00903
Vm-milR22	VM1G_01328	Pkinase
Vm-milR22	VM1G_03399	Ank_2
Vm-milR22	VM1G_04502	Pyridox_oxase_2
Vm-milR22	VM1G_04876	Isy1
Vm-milR22	VM1G_05364	OPT
Vm-milR22	VM1G_05565	Acyltransferase
Vm-milR22	VM1G_06229
Vm-milR22	VM1G_06611	EF1G
Vm-milR22	VM1G_06798	Ribosomal_L1
Vm-milR22	VM1G_07631	PhyH
Vm-milR22	VM1G_08922	DUF4336
Vm-milR22	VM1G_09340	Rgp1
Vm-milR22	VM1G_09589	adh_short
Vm-milR22	VM1G_10323	FYVE
Vm-milR22	VM1G_10459	ATP_bind_1
Vm-milR22	VM1G_10831
Vm-milR22	VM1G_10850	Mg_trans_NIPA
Vm-milR22	VM1G_11095	Citrate_synt
Vm-milR22	VM1G_11372
Vm-milR57	VM1G_00547	zf-CHY
Vm-milR57	VM1G_06099	adh_short
Vm-milR57	VM1G_08759	Pkinase
Vm-milR57	VM1G_10421
Vm-milR7	VM1G_03773	DHO_dh
Vm-milR7	VM1G_04247	Cullin
Vm-milRN7	MD10G1124100	Myb_DNA-binding

## Sheet: S5
Table S5 Primers used in this study
Primer	Sequence(5'-3')	Purpose
Qrt-Vm06099-F	AGTCCCCAGCTCTCTCTCAT	Real-time PCR of VM1G_06099 and VM1G_00547
Qrt-Vm06099-R	GTATAGCCACCCGTCACGAT
Qrt-Vm00547-F	GAGCAAGAAAACCACCCTC
Qrt-Vm00547-R	CTCCTTCCAACTTCAGCGT
Pri-milR57-F	ACGGGGGACTCTTGACCATGGCCTTACGGGTGGTTGG	Agrobacterium tumefaciens mediated transient expression in N. benthamiana
Pri-milR57-R	GGGAAATTCGAGCTGGTCACCCTTTGCTGCGTCCTTCTA
Vm06099-GFP-F	GGGGACTCTTGACCATGGTAATGGGCAACACCCTCAGTC
Vm06099-GFP-R	CTCACCATCCTAGGACTAGTGCCAAGTCCAAGGAGACTTGATC
DT-06099-1R	GCGGGAAGAGCTGCAAACCTCGCCC
DT-06099-2F	GGGCGAGGTTTGCAGCTCTTCCCGC
Vm00547-GFP-F	GGGGACTCTTGACCATGGTAATGTGCAAGCATATTCTCAACGCC
Vm00547-GFP-R	CTCACCATCCTAGGACTAGTGCCCAGCTTGTCCGC
DT-00547-2F	CAGGGGTTTAAGATGGTCTTCG
DT-00547-1R	CGAAGACCATCTTAAACCCCTG
Vm_00547-1F	TCGAGAAGCGATCGAGGGTA	VM1G_06099 and VM1G_00547 deletion and deletion mutant detection
Vm_00547-2R	CAGATACGGCAGAGAAATCGCAACCTCAGGAGAGGCGCGTAGAAACA
Vm_00547-3F	GTTTAGATTCCAAGTGTCTACTGCTGGCTCAAGGCAATGTTATTACAAGGCG
Vm_00547-4R	CGAGAAGAGATCAGCAATGAAGCT
Vm_00547-5F	AGCTATGAAGCAAGCATATTCTCA
Vm_00547-6R	TCGTTAAGTGTCTTCTGCTCTTTT
Vm_00547-CF	ACGACTTTGAAATCGCCTT
Vm_00547-CR	TGCCTCGGTTGTACCAGAC
STTMR57-JC-F	ATAGGGCGAATTGGGTAC	Generation of Vm-milRNA STTM constructs
STTMR57-JC-R	GAGCCTGAATGTTGAGTGGA
pDL2-mexp-F	ATCATTCCACTCAACATTCAGGC	pDL2 vector cloning
pDL2-mexp-R	TTTGAAGATTGGGTTCCTACGAA
pDL2-mexp-JC-F	CGTTGTCGCCTAACAGATC	Overexpression transformants detection
pDL2-mexp-JC-R	GGGTATTGCCTTTGGACTT
57LOE-F	GTAGGAACCCAATCTTCAAATTGGGTGCTGCCTTTCTT	Generation of Vm-milRNA overexpression constructs
57LOE-R	TGAATGTTGAGTGGAATGATTCCTTCGCCTTCTAATCT
RT-MdomiR482a	GTCGTATCCAGTGCAGGGTCCGAGGTATTCGCACTGGATACGACGGAATG	Generation of Md-miRNA overexpression constructs
RT-U6	GCTTTCTTTGGTATAGCGTGTCA
qU6-F	GGTCAATTTGAAACAATACAGAGAAGAT	Real-time PCR of miRNA/milRNA
qU6-R	TCTTTGGTATAGCGTGTCATCCTTAG
q5.8srRNA-F	GATCCCATTCCGACCTCGATATGTG
q5.8srRNA-R	TTCAGTACATATGGCGCAAGACG
qMdomiR482a-F	GCGCTCTTTCCTAACCCTCC
qUniversal-R	GTGCAGGGTCCGAGGT
qMD04G1238000-F	AAACGTCGAGCAGATCCGAG	Real-time PCR of target genes in Md
qMD04G1238000-R	TGCTATCATCCTCGTCTTGCC
qMD08G1099900-F	TGGCTGCTCGAAAAATTGGC
qMD08G1099900-R	ATCCTCAAGCACAGCACC
qMD08G1104200-F	TAAAGCGATTCGTGCTGTGC
qMD08G1104200-R	TTCCACTCATCCAGCACGTT
qMD03G1071300-F	TGCAGGGTTACCGAAAGACC
qMD03G1071300-R	GTGACGGCATCAAGCCAAAG
qMD06G1024500-F	AAAGTCAACTGGTGGGGTGG
qMD06G1024500-R	TGTCTCTGAGTAGGTCGCCA
qMD12G1256300-F	AGCAGAACGTTAAGCTGCCT
qMD12G1256300-R	GCCCTTCCACGTGCAATTTT
qMD08G1093300-F	AGAGGCAGAGTCCAACCAGA
qMD08G1093300-R	ACAGCTTCCTCTGTTTCCGC
qMD15G1042600-F	GCGCCTTTGTTGCTGCTATT
qMD15G1042600-R	TCTCCGAATCCCTTTTGGCA
